# Supplementary material for: 5-Meth­oxy-2-[(2-morpholinoeth­yl)­iminio­meth­yl]phenolate
Source: Acta Crystallogr Sect E Struct Rep Online. 2009 Apr 18;65(Pt 5):o1067. doi: 10.1107/S1600536809013786 (PMC2977747; doi:10.1107/S1600536809013786)
Supplement: Supplementary file 1 [file e-65-o1067-sup1.cif]

##############################################################################
###                                                                        ###
###        Electronic paper (Acta Crystallographica Section E)             ###
###                                                                        ###
##############################################################################
#                                                                            #
# This CIF contains the data in a paper accepted for publication in Acta     #
# Crystallographica Section E. It conforms to the requirements of Notes      #
# for Authors for Section E, and has been peer reviewed under the auspices   #
# of the IUCr Commission on Journals.                                        #
#                                                                            #
# Full details of the Crystallographic Information File format               #
# are given in the paper "The Crystallographic Information File (CIF):       #
# a New Standard Archive File for Crystallography" by S. R. Hall, F. H.      #
# Allen and I. D. Brown [Acta Cryst. (1991), A47, 655-685].                  #
#                                                                            #
# The current version of the core CIF dictionary is obtainable from          #
# ftp://ftp.iucr.org/pub/cif_core.dic. The current version number is 2.4.    #
#                                                                            #
# Software is freely available for graphical display of the structure(s) in  #
# this CIF.  For information consult the CIF home page http://www.iucr.org/  #
# cif/home.html                                                              #
#                                                                            #
# This file may be used for bona fide research purposes within the           #
# scientific community so long as proper attribution is given to the journal # 
# article from which it was obtained.                                        #
#                                                                            #
##############################################################################
                                             
data_global
_audit_creation_method     SHELXL-97
_journal_date_recd_electronic     2009-04-12
_journal_date_accepted     2009-04-13
_journal_name_full     'Acta Crystallographica, Section E'
_journal_year     2009
_journal_volume     65
_journal_issue      5
_journal_page_first     o1067
_journal_page_last     o1067
_journal_paper_category     QO
_journal_coeditor_code     TK2422
_publ_contact_author_name     'Dr Seik Weng Ng'
_publ_contact_author_address
;
Department of Chemistry
University of Malaya
50603 Kuala Lumpur
Malaysia
;
_publ_contact_author_email     seikweng@um.edu.my
_publ_contact_author_fax     '03 7967 4193'
_publ_contact_author_phone     '03 7967 6778'
_publ_section_title
;
5-Methoxy-2-[(2-morpholinoethyl)iminiomethyl]phenolate
;
loop_
    _publ_author_name
    _publ_author_address
    'Mohd Lair, Nooraziah'
;
Department of Chemistry
University of Malaya
50603 Kuala Lumpur
Malaysia
;
    'Mohd Ali, Hapipah'
;
Department of Chemistry
University of Malaya
50603 Kuala Lumpur
Malaysia
;
    'Ng, Seik Weng'
;
Department of Chemistry
University of Malaya
50603 Kuala Lumpur
Malaysia
;
data_I
_audit_creation_method     SHELXL97
_chemical_name_systematic
;
5-Methoxy-2-[(2-morpholinoethyl)iminiomethyl]phenolate
;
_chemical_name_common     ?
_chemical_formula_moiety     'C14 H20 N2 O3'
_chemical_formula_sum     'C14 H20 N2 O3'
_chemical_formula_iupac     'C14 H20 N2 O3'
_chemical_formula_weight     264.32
_chemical_melting_point     ?
_symmetry_cell_setting     triclinic
_symmetry_space_group_name_H-M     'P -1'
_symmetry_space_group_name_Hall     '-P 1'
loop_
    _symmetry_equiv_pos_as_xyz
    'x, y, z'
    '-x, -y, -z'
_cell_length_a     10.4022(2)
_cell_length_b     10.7340(2)
_cell_length_c     14.3497(3)
_cell_angle_alpha     83.5230(10)
_cell_angle_beta     74.8100(10)
_cell_angle_gamma     60.7680(10)
_cell_volume     1349.13(5)
_cell_formula_units_Z     4
_cell_measurement_reflns_used     4712
_cell_measurement_theta_min     2.3
_cell_measurement_theta_max     28.3
_cell_measurement_temperature     100(2)
_exptl_crystal_description     block
_exptl_crystal_colour     yellow
_exptl_crystal_size_max     0.25
_exptl_crystal_size_mid     0.25
_exptl_crystal_size_min     0.25
_exptl_crystal_density_diffrn     1.301
_exptl_crystal_density_meas     ?
_exptl_crystal_density_method     'not measured'
_exptl_crystal_F_000     568
_exptl_absorpt_coefficient_mu     0.092
_exptl_absorpt_correction_type     none
_exptl_absorpt_process_details     ?
_exptl_absorpt_correction_T_min     .
_exptl_absorpt_correction_T_max     .
_diffrn_ambient_temperature     100(2)
_diffrn_radiation_type     MoK\a
_diffrn_radiation_wavelength     0.71073
_diffrn_radiation_source     'fine-focus sealed tube'
_diffrn_radiation_monochromator     graphite
_diffrn_measurement_device_type     'Bruker SMART APEX'
_diffrn_measurement_method     \w
_diffrn_detector_area_resol_mean     ?
_diffrn_reflns_number     9402
_diffrn_reflns_av_R_equivalents     0.019
_diffrn_reflns_av_sigmaI/netI     0.031
_diffrn_reflns_theta_min     1.5
_diffrn_reflns_theta_max     27.5
_diffrn_reflns_theta_full     27.5
_diffrn_measured_fraction_theta_max     0.960
_diffrn_measured_fraction_theta_full     0.960
_diffrn_reflns_limit_h_min     -13
_diffrn_reflns_limit_h_max     13
_diffrn_reflns_limit_k_min     -13
_diffrn_reflns_limit_k_max     13
_diffrn_reflns_limit_l_min     -18
_diffrn_reflns_limit_l_max     16
_diffrn_standards_number     0
_diffrn_standards_interval_count     0
_diffrn_standards_interval_time     0
_diffrn_standards_decay_%     0
_reflns_number_total     5948
_reflns_number_gt     4990
_reflns_threshold_expression     I>2\s(I)
_refine_ls_structure_factor_coef     Fsqd
_refine_ls_matrix_type     full
_refine_ls_R_factor_all     0.048
_refine_ls_R_factor_gt     0.040
_refine_ls_wR_factor_gt     0.114
_refine_ls_wR_factor_ref     0.122
_refine_ls_goodness_of_fit_ref     1.04
_refine_ls_restrained_S_all     1.04
_refine_ls_number_reflns     5948
_refine_ls_number_parameters     353
_refine_ls_number_restraints     2
_refine_ls_hydrogen_treatment     mixed
_refine_ls_weighting_scheme     calc
_refine_ls_weighting_details
       'calc w = 1/[\s^2^(Fo^2^)+(0.0696P)^2^+0.3249P] where P=(Fo^2^+2Fc^2^)/3'
_atom_sites_solution_hydrogens     geom
_atom_sites_solution_primary     direct
_atom_sites_solution_secondary     difmap
_refine_ls_shift/su_max     0.001
_refine_ls_shift/su_mean     0.001
_refine_diff_density_max     0.31
_refine_diff_density_min     -0.28
_refine_ls_extinction_method     none
_refine_ls_extinction_coef     ?
loop_
    _atom_type_symbol
    _atom_type_description
    _atom_type_scat_dispersion_real
    _atom_type_scat_dispersion_imag
    _atom_type_scat_source
    'C' 'C' 0.0033 0.0016
                         'International Tables Vol C Tables 4.2.6.8 and 6.1.1.4'
    'H' 'H' 0.0000 0.0000
                         'International Tables Vol C Tables 4.2.6.8 and 6.1.1.4'
    'N' 'N' 0.0061 0.0033
                         'International Tables Vol C Tables 4.2.6.8 and 6.1.1.4'
    'O' 'O' 0.0106 0.0060
                         'International Tables Vol C Tables 4.2.6.8 and 6.1.1.4'
_computing_data_collection     'APEX2 (Bruker, 2008)'
_computing_cell_refinement     'SAINT (Bruker, 2008)'
_computing_data_reduction     'SAINT (Bruker, 2008)'
_computing_structure_solution     'SHELXS97 (Sheldrick, 2008)'
_computing_structure_refinement     'SHELXL97 (Sheldrick, 2008)'
_computing_molecular_graphics     'X-SEED (Barbour, 2001)'
_computing_publication_material     'publCIF (Westrip, 2009)'
loop_
    _atom_site_type_symbol
    _atom_site_label
    _atom_site_fract_x
    _atom_site_fract_y
    _atom_site_fract_z
    _atom_site_U_iso_or_equiv
    _atom_site_adp_type
    _atom_site_calc_flag
    _atom_site_refinement_flags
    _atom_site_occupancy
    _atom_site_disorder_assembly
    _atom_site_disorder_group
    O O1 0.98316(10) 0.43387(9) 0.41326(7) 0.0206(2) Uani d . 1 . .
    O O2 0.96310(10) 0.15768(9) 0.18272(6) 0.0212(2) Uani d . 1 . .
    O O3 0.38917(12) 0.92759(12) 0.95202(8) 0.0352(3) Uani d . 1 . .
    O O4 1.50070(10) -0.11554(10) -0.55972(7) 0.0248(2) Uani d . 1 . .
    O O5 1.47841(10) -0.36606(9) -0.80663(6) 0.0207(2) Uani d . 1 . .
    O O6 0.93660(11) 0.37780(10) -0.02785(6) 0.0226(2) Uani d . 1 . .
    N N1 0.77639(12) 0.49804(11) 0.57933(8) 0.0179(2) Uani d D 1 . .
    H H1 0.8542(15) 0.5066(19) 0.5426(11) 0.039(5) Uiso d D 1 . .
    N N2 0.60959(11) 0.75546(11) 0.78788(7) 0.0168(2) Uani d . 1 . .
    N N3 1.23596(12) 0.09777(11) -0.46514(8) 0.0201(2) Uani d D 1 . .
    H H3 1.3361(10) 0.0512(16) -0.4734(12) 0.034(5) Uiso d D 1 . .
    N N4 1.02064(11) 0.24956(10) -0.21452(7) 0.0163(2) Uani d . 1 . .
    C C1 0.91918(13) 0.37426(12) 0.38550(9) 0.0157(2) Uani d . 1 . .
    C C2 0.98177(13) 0.29765(12) 0.29480(9) 0.0165(2) Uani d . 1 . .
    H H2 1.0732 0.2909 0.2540 0.020 Uiso calc R 1 . .
    C C3 0.91073(14) 0.23419(12) 0.26664(9) 0.0165(2) Uani d . 1 . .
    C C4 0.77322(14) 0.24178(12) 0.32475(9) 0.0178(3) Uani d . 1 . .
    H H4 0.7249 0.1988 0.3032 0.021 Uiso calc R 1 . .
    C C5 0.71188(13) 0.31159(12) 0.41178(9) 0.0174(2) Uani d . 1 . .
    H H5 0.6208 0.3158 0.4512 0.021 Uiso calc R 1 . .
    C C6 0.78113(13) 0.37826(12) 0.44499(9) 0.0157(2) Uani d . 1 . .
    C C7 1.11022(15) 0.12990(14) 0.12544(9) 0.0226(3) Uani d . 1 . .
    H H7A 1.1382 0.0687 0.0699 0.034 Uiso calc R 1 . .
    H H7B 1.1850 0.0817 0.1647 0.034 Uiso calc R 1 . .
    H H7C 1.1080 0.2203 0.1026 0.034 Uiso calc R 1 . .
    C C8 0.72030(14) 0.43854(12) 0.53895(9) 0.0171(2) Uani d . 1 . .
    H H8 0.6315 0.4357 0.5759 0.021 Uiso calc R 1 . .
    C C9 0.72088(15) 0.54438(13) 0.68036(9) 0.0193(3) Uani d . 1 . .
    H H9A 0.8066 0.5011 0.7122 0.023 Uiso calc R 1 . .
    H H9B 0.6470 0.5115 0.7139 0.023 Uiso calc R 1 . .
    C C10 0.64529(14) 0.70646(13) 0.68841(9) 0.0180(3) Uani d . 1 . .
    H H10A 0.7136 0.7401 0.6460 0.022 Uiso calc R 1 . .
    H H10B 0.5506 0.7489 0.6657 0.022 Uiso calc R 1 . .
    C C11 0.54085(16) 0.91155(14) 0.78853(10) 0.0248(3) Uani d . 1 . .
    H H11A 0.4522 0.9524 0.7595 0.030 Uiso calc R 1 . .
    H H11B 0.6154 0.9399 0.7486 0.030 Uiso calc R 1 . .
    C C12 0.49055(17) 0.97165(15) 0.88980(10) 0.0297(3) Uani d . 1 . .
    H H12A 0.5807 0.9394 0.9161 0.036 Uiso calc R 1 . .
    H H12B 0.4397 1.0772 0.8877 0.036 Uiso calc R 1 . .
    C C13 0.46395(18) 0.77580(18) 0.95435(10) 0.0333(4) Uani d . 1 . .
    H H13A 0.3965 0.7439 0.9998 0.040 Uiso calc R 1 . .
    H H13B 0.5568 0.7415 0.9780 0.040 Uiso calc R 1 . .
    C C14 0.50611(16) 0.71168(16) 0.85489(10) 0.0271(3) Uani d . 1 . .
    H H14A 0.5558 0.6062 0.8584 0.032 Uiso calc R 1 . .
    H H14B 0.4134 0.7446 0.8313 0.032 Uiso calc R 1 . .
    C C15 1.42646(14) -0.13723(13) -0.60736(9) 0.0178(3) Uani d . 1 . .
    C C16 1.49985(14) -0.24612(12) -0.68219(9) 0.0176(3) Uani d . 1 . .
    H H16 1.6069 -0.3044 -0.6959 0.021 Uiso calc R 1 . .
    C C17 1.41790(14) -0.26689(12) -0.73376(9) 0.0168(2) Uani d . 1 . .
    C C18 1.25664(14) -0.18526(13) -0.71453(9) 0.0187(3) Uani d . 1 . .
    H H18 1.2014 -0.2031 -0.7497 0.022 Uiso calc R 1 . .
    C C19 1.18346(14) -0.08089(13) -0.64448(9) 0.0184(3) Uani d . 1 . .
    H H19 1.0762 -0.0254 -0.6318 0.022 Uiso calc R 1 . .
    C C20 1.26264(14) -0.05270(12) -0.59010(9) 0.0172(2) Uani d . 1 . .
    C C21 1.64017(15) -0.44652(14) -0.83657(10) 0.0248(3) Uani d . 1 . .
    H H21A 1.6685 -0.5143 -0.8881 0.037 Uiso calc R 1 . .
    H H21B 1.6807 -0.4988 -0.7815 0.037 Uiso calc R 1 . .
    H H21C 1.6821 -0.3815 -0.8606 0.037 Uiso calc R 1 . .
    C C22 1.17933(14) 0.05782(13) -0.51997(9) 0.0185(3) Uani d . 1 . .
    H H22 1.0723 0.1080 -0.5116 0.022 Uiso calc R 1 . .
    C C23 1.14126(15) 0.21047(13) -0.39115(9) 0.0216(3) Uani d . 1 . .
    H H23A 1.0390 0.2691 -0.4037 0.026 Uiso calc R 1 . .
    H H23B 1.1866 0.2735 -0.3935 0.026 Uiso calc R 1 . .
    C C24 1.12827(14) 0.14453(12) -0.29159(9) 0.0181(3) Uani d . 1 . .
    H H24A 1.0959 0.0721 -0.2928 0.022 Uiso calc R 1 . .
    H H24B 1.2295 0.0951 -0.2769 0.022 Uiso calc R 1 . .
    C C25 1.07626(14) 0.34487(13) -0.19663(9) 0.0192(3) Uani d . 1 . .
    H H25A 1.0905 0.3981 -0.2560 0.023 Uiso calc R 1 . .
    H H25B 1.1758 0.2874 -0.1802 0.023 Uiso calc R 1 . .
    C C26 0.96492(15) 0.44957(13) -0.11458(9) 0.0208(3) Uani d . 1 . .
    H H26A 1.0061 0.5105 -0.1025 0.025 Uiso calc R 1 . .
    H H26B 0.8682 0.5123 -0.1335 0.025 Uiso calc R 1 . .
    C C27 0.88279(15) 0.28513(14) -0.04521(9) 0.0222(3) Uani d . 1 . .
    H H27A 0.7851 0.3425 -0.0640 0.027 Uiso calc R 1 . .
    H H27B 0.8647 0.2350 0.0150 0.027 Uiso calc R 1 . .
    C C28 0.99553(15) 0.17629(13) -0.12430(9) 0.0197(3) Uani d . 1 . .
    H H28A 1.0928 0.1171 -0.1052 0.024 Uiso calc R 1 . .
    H H28B 0.9562 0.1126 -0.1341 0.024 Uiso calc R 1 . .
loop_
    _atom_site_aniso_label
    _atom_site_aniso_U_11
    _atom_site_aniso_U_22
    _atom_site_aniso_U_33
    _atom_site_aniso_U_12
    _atom_site_aniso_U_13
    _atom_site_aniso_U_23
    O1 0.0209(5) 0.0253(5) 0.0202(5) -0.0151(4) -0.0019(4) -0.0037(4)
    O2 0.0215(5) 0.0235(4) 0.0180(5) -0.0106(4) -0.0018(4) -0.0062(4)
    O3 0.0228(5) 0.0519(7) 0.0277(6) -0.0175(5) 0.0070(4) -0.0198(5)
    O4 0.0196(5) 0.0286(5) 0.0258(5) -0.0094(4) -0.0061(4) -0.0070(4)
    O5 0.0196(5) 0.0214(4) 0.0209(5) -0.0100(4) -0.0010(4) -0.0069(4)
    O6 0.0290(5) 0.0254(5) 0.0166(5) -0.0158(4) -0.0034(4) -0.0028(4)
    N1 0.0177(5) 0.0197(5) 0.0152(5) -0.0093(4) -0.0004(4) -0.0020(4)
    N2 0.0167(5) 0.0195(5) 0.0132(5) -0.0089(4) -0.0008(4) -0.0013(4)
    N3 0.0181(5) 0.0199(5) 0.0174(5) -0.0061(4) -0.0012(4) -0.0033(4)
    N4 0.0173(5) 0.0173(5) 0.0141(5) -0.0087(4) -0.0014(4) -0.0028(4)
    C1 0.0158(6) 0.0148(5) 0.0162(6) -0.0071(4) -0.0045(5) 0.0014(4)
    C2 0.0153(6) 0.0170(5) 0.0158(6) -0.0074(5) -0.0022(5) 0.0007(4)
    C3 0.0174(6) 0.0140(5) 0.0151(6) -0.0047(4) -0.0048(5) -0.0003(4)
    C4 0.0172(6) 0.0178(5) 0.0216(6) -0.0095(5) -0.0074(5) 0.0008(5)
    C5 0.0142(5) 0.0172(5) 0.0194(6) -0.0072(5) -0.0037(5) 0.0027(5)
    C6 0.0144(5) 0.0149(5) 0.0160(6) -0.0060(4) -0.0031(4) 0.0008(4)
    C7 0.0221(6) 0.0224(6) 0.0182(6) -0.0087(5) 0.0009(5) -0.0033(5)
    C8 0.0146(6) 0.0164(5) 0.0180(6) -0.0066(5) -0.0022(5) 0.0011(4)
    C9 0.0224(6) 0.0213(6) 0.0139(6) -0.0115(5) -0.0012(5) -0.0015(5)
    C10 0.0171(6) 0.0209(6) 0.0139(6) -0.0079(5) -0.0021(5) -0.0015(5)
    C11 0.0258(7) 0.0208(6) 0.0200(7) -0.0048(5) -0.0047(5) -0.0034(5)
    C12 0.0300(7) 0.0288(7) 0.0245(7) -0.0109(6) 0.0001(6) -0.0090(6)
    C13 0.0389(8) 0.0540(9) 0.0177(7) -0.0346(8) 0.0055(6) -0.0074(6)
    C14 0.0290(7) 0.0415(8) 0.0183(7) -0.0251(7) 0.0019(5) -0.0056(6)
    C15 0.0190(6) 0.0188(5) 0.0159(6) -0.0099(5) -0.0034(5) 0.0011(4)
    C16 0.0146(6) 0.0178(5) 0.0189(6) -0.0073(5) -0.0021(5) -0.0004(5)
    C17 0.0199(6) 0.0151(5) 0.0150(6) -0.0093(5) -0.0014(5) 0.0001(4)
    C18 0.0187(6) 0.0213(6) 0.0191(6) -0.0110(5) -0.0063(5) 0.0013(5)
    C19 0.0158(6) 0.0184(6) 0.0187(6) -0.0071(5) -0.0037(5) 0.0029(5)
    C20 0.0176(6) 0.0170(5) 0.0152(6) -0.0078(5) -0.0026(5) 0.0013(4)
    C21 0.0208(6) 0.0220(6) 0.0275(7) -0.0086(5) 0.0008(5) -0.0084(5)
    C22 0.0176(6) 0.0188(6) 0.0170(6) -0.0080(5) -0.0031(5) 0.0026(5)
    C23 0.0216(6) 0.0195(6) 0.0188(6) -0.0061(5) -0.0023(5) -0.0051(5)
    C24 0.0168(6) 0.0170(5) 0.0183(6) -0.0055(5) -0.0044(5) -0.0038(5)
    C25 0.0199(6) 0.0207(6) 0.0185(6) -0.0115(5) -0.0021(5) -0.0024(5)
    C26 0.0253(7) 0.0204(6) 0.0187(6) -0.0127(5) -0.0035(5) -0.0028(5)
    C27 0.0242(7) 0.0271(6) 0.0183(6) -0.0158(6) -0.0016(5) -0.0017(5)
    C28 0.0237(6) 0.0206(6) 0.0178(6) -0.0128(5) -0.0048(5) 0.0000(5)
loop_
    _geom_bond_atom_site_label_1
    _geom_bond_atom_site_label_2
    _geom_bond_site_symmetry_2
    _geom_bond_distance
    _geom_bond_publ_flag
    O1 C1 . 1.2741(15) ?
    O2 C3 . 1.3652(14) ?
    O2 C7 . 1.4342(15) ?
    O3 C13 . 1.423(2) ?
    O3 C12 . 1.4253(18) ?
    O4 C15 . 1.2673(16) ?
    O5 C17 . 1.3691(14) ?
    O5 C21 . 1.4308(15) ?
    O6 C27 . 1.4274(15) ?
    O6 C26 . 1.4291(15) ?
    N1 C8 . 1.3071(16) ?
    N1 C9 . 1.4581(16) ?
    N1 H1 . 0.883(9) ?
    N2 C11 . 1.4657(16) ?
    N2 C10 . 1.4673(15) ?
    N2 C14 . 1.4676(16) ?
    N3 C22 . 1.3097(17) ?
    N3 C23 . 1.4625(15) ?
    N3 H3 . 0.889(9) ?
    N4 C24 . 1.4654(15) ?
    N4 C28 . 1.4685(16) ?
    N4 C25 . 1.4706(15) ?
    C1 C2 . 1.4383(16) ?
    C1 C6 . 1.4486(16) ?
    C2 C3 . 1.3724(17) ?
    C2 H2 . 0.9500 ?
    C3 C4 . 1.4229(17) ?
    C4 C5 . 1.3619(17) ?
    C4 H4 . 0.9500 ?
    C5 C6 . 1.4207(17) ?
    C5 H5 . 0.9500 ?
    C6 C8 . 1.4096(17) ?
    C7 H7A . 0.9800 ?
    C7 H7B . 0.9800 ?
    C7 H7C . 0.9800 ?
    C8 H8 . 0.9500 ?
    C9 C10 . 1.5231(16) ?
    C9 H9A . 0.9900 ?
    C9 H9B . 0.9900 ?
    C10 H10A . 0.9900 ?
    C10 H10B . 0.9900 ?
    C11 C12 . 1.5115(18) ?
    C11 H11A . 0.9900 ?
    C11 H11B . 0.9900 ?
    C12 H12A . 0.9900 ?
    C12 H12B . 0.9900 ?
    C13 C14 . 1.5172(18) ?
    C13 H13A . 0.9900 ?
    C13 H13B . 0.9900 ?
    C14 H14A . 0.9900 ?
    C14 H14B . 0.9900 ?
    C15 C16 . 1.4436(17) ?
    C15 C20 . 1.4518(17) ?
    C16 C17 . 1.3702(18) ?
    C16 H16 . 0.9500 ?
    C17 C18 . 1.4263(17) ?
    C18 C19 . 1.3657(17) ?
    C18 H18 . 0.9500 ?
    C19 C20 . 1.4187(18) ?
    C19 H19 . 0.9500 ?
    C20 C22 . 1.4068(17) ?
    C21 H21A . 0.9800 ?
    C21 H21B . 0.9800 ?
    C21 H21C . 0.9800 ?
    C22 H22 . 0.9500 ?
    C23 C24 . 1.5246(18) ?
    C23 H23A . 0.9900 ?
    C23 H23B . 0.9900 ?
    C24 H24A . 0.9900 ?
    C24 H24B . 0.9900 ?
    C25 C26 . 1.5177(17) ?
    C25 H25A . 0.9900 ?
    C25 H25B . 0.9900 ?
    C26 H26A . 0.9900 ?
    C26 H26B . 0.9900 ?
    C27 C28 . 1.5138(17) ?
    C27 H27A . 0.9900 ?
    C27 H27B . 0.9900 ?
    C28 H28A . 0.9900 ?
    C28 H28B . 0.9900 ?
loop_
    _geom_angle_atom_site_label_1
    _geom_angle_atom_site_label_2
    _geom_angle_atom_site_label_3
    _geom_angle_site_symmetry_1
    _geom_angle_site_symmetry_3
    _geom_angle
    _geom_angle_publ_flag
    C3 O2 C7 . . 117.10(10) ?
    C13 O3 C12 . . 108.59(10) ?
    C17 O5 C21 . . 117.66(10) ?
    C27 O6 C26 . . 109.87(9) ?
    C8 N1 C9 . . 123.55(11) ?
    C8 N1 H1 . . 116.5(12) ?
    C9 N1 H1 . . 119.9(12) ?
    C11 N2 C10 . . 108.28(10) ?
    C11 N2 C14 . . 109.75(10) ?
    C10 N2 C14 . . 112.35(10) ?
    C22 N3 C23 . . 122.71(11) ?
    C22 N3 H3 . . 116.9(11) ?
    C23 N3 H3 . . 120.4(11) ?
    C24 N4 C28 . . 109.97(9) ?
    C24 N4 C25 . . 111.83(9) ?
    C28 N4 C25 . . 108.10(10) ?
    O1 C1 C2 . . 121.77(11) ?
    O1 C1 C6 . . 121.36(11) ?
    C2 C1 C6 . . 116.85(11) ?
    C3 C2 C1 . . 120.63(11) ?
    C3 C2 H2 . . 119.7 ?
    C1 C2 H2 . . 119.7 ?
    O2 C3 C2 . . 124.61(11) ?
    O2 C3 C4 . . 113.45(10) ?
    C2 C3 C4 . . 121.95(11) ?
    C5 C4 C3 . . 119.04(11) ?
    C5 C4 H4 . . 120.5 ?
    C3 C4 H4 . . 120.5 ?
    C4 C5 C6 . . 121.45(11) ?
    C4 C5 H5 . . 119.3 ?
    C6 C5 H5 . . 119.3 ?
    C8 C6 C5 . . 119.15(11) ?
    C8 C6 C1 . . 120.63(11) ?
    C5 C6 C1 . . 120.06(11) ?
    O2 C7 H7A . . 109.5 ?
    O2 C7 H7B . . 109.5 ?
    H7A C7 H7B . . 109.5 ?
    O2 C7 H7C . . 109.5 ?
    H7A C7 H7C . . 109.5 ?
    H7B C7 H7C . . 109.5 ?
    N1 C8 C6 . . 125.19(11) ?
    N1 C8 H8 . . 117.4 ?
    C6 C8 H8 . . 117.4 ?
    N1 C9 C10 . . 110.56(10) ?
    N1 C9 H9A . . 109.5 ?
    C10 C9 H9A . . 109.5 ?
    N1 C9 H9B . . 109.5 ?
    C10 C9 H9B . . 109.5 ?
    H9A C9 H9B . . 108.1 ?
    N2 C10 C9 . . 111.97(10) ?
    N2 C10 H10A . . 109.2 ?
    C9 C10 H10A . . 109.2 ?
    N2 C10 H10B . . 109.2 ?
    C9 C10 H10B . . 109.2 ?
    H10A C10 H10B . . 107.9 ?
    N2 C11 C12 . . 111.64(11) ?
    N2 C11 H11A . . 109.3 ?
    C12 C11 H11A . . 109.3 ?
    N2 C11 H11B . . 109.3 ?
    C12 C11 H11B . . 109.3 ?
    H11A C11 H11B . . 108.0 ?
    O3 C12 C11 . . 111.69(12) ?
    O3 C12 H12A . . 109.3 ?
    C11 C12 H12A . . 109.3 ?
    O3 C12 H12B . . 109.3 ?
    C11 C12 H12B . . 109.3 ?
    H12A C12 H12B . . 107.9 ?
    O3 C13 C14 . . 111.10(13) ?
    O3 C13 H13A . . 109.4 ?
    C14 C13 H13A . . 109.4 ?
    O3 C13 H13B . . 109.4 ?
    C14 C13 H13B . . 109.4 ?
    H13A C13 H13B . . 108.0 ?
    N2 C14 C13 . . 109.57(11) ?
    N2 C14 H14A . . 109.8 ?
    C13 C14 H14A . . 109.8 ?
    N2 C14 H14B . . 109.8 ?
    C13 C14 H14B . . 109.8 ?
    H14A C14 H14B . . 108.2 ?
    O4 C15 C16 . . 122.00(11) ?
    O4 C15 C20 . . 121.65(11) ?
    C16 C15 C20 . . 116.34(11) ?
    C17 C16 C15 . . 121.19(11) ?
    C17 C16 H16 . . 119.4 ?
    C15 C16 H16 . . 119.4 ?
    O5 C17 C16 . . 124.99(11) ?
    O5 C17 C18 . . 113.13(11) ?
    C16 C17 C18 . . 121.87(11) ?
    C19 C18 C17 . . 118.51(11) ?
    C19 C18 H18 . . 120.7 ?
    C17 C18 H18 . . 120.7 ?
    C18 C19 C20 . . 122.08(11) ?
    C18 C19 H19 . . 119.0 ?
    C20 C19 H19 . . 119.0 ?
    C22 C20 C19 . . 118.70(11) ?
    C22 C20 C15 . . 121.32(11) ?
    C19 C20 C15 . . 119.98(11) ?
    O5 C21 H21A . . 109.5 ?
    O5 C21 H21B . . 109.5 ?
    H21A C21 H21B . . 109.5 ?
    O5 C21 H21C . . 109.5 ?
    H21A C21 H21C . . 109.5 ?
    H21B C21 H21C . . 109.5 ?
    N3 C22 C20 . . 125.90(12) ?
    N3 C22 H22 . . 117.1 ?
    C20 C22 H22 . . 117.1 ?
    N3 C23 C24 . . 109.88(10) ?
    N3 C23 H23A . . 109.7 ?
    C24 C23 H23A . . 109.7 ?
    N3 C23 H23B . . 109.7 ?
    C24 C23 H23B . . 109.7 ?
    H23A C23 H23B . . 108.2 ?
    N4 C24 C23 . . 113.23(10) ?
    N4 C24 H24A . . 108.9 ?
    C23 C24 H24A . . 108.9 ?
    N4 C24 H24B . . 108.9 ?
    C23 C24 H24B . . 108.9 ?
    H24A C24 H24B . . 107.7 ?
    N4 C25 C26 . . 110.72(10) ?
    N4 C25 H25A . . 109.5 ?
    C26 C25 H25A . . 109.5 ?
    N4 C25 H25B . . 109.5 ?
    C26 C25 H25B . . 109.5 ?
    H25A C25 H25B . . 108.1 ?
    O6 C26 C25 . . 111.69(10) ?
    O6 C26 H26A . . 109.3 ?
    C25 C26 H26A . . 109.3 ?
    O6 C26 H26B . . 109.3 ?
    C25 C26 H26B . . 109.3 ?
    H26A C26 H26B . . 107.9 ?
    O6 C27 C28 . . 111.39(10) ?
    O6 C27 H27A . . 109.3 ?
    C28 C27 H27A . . 109.3 ?
    O6 C27 H27B . . 109.3 ?
    C28 C27 H27B . . 109.3 ?
    H27A C27 H27B . . 108.0 ?
    N4 C28 C27 . . 109.79(10) ?
    N4 C28 H28A . . 109.7 ?
    C27 C28 H28A . . 109.7 ?
    N4 C28 H28B . . 109.7 ?
    C27 C28 H28B . . 109.7 ?
    H28A C28 H28B . . 108.2 ?
loop_
    _geom_torsion_atom_site_label_1
    _geom_torsion_atom_site_label_2
    _geom_torsion_atom_site_label_3
    _geom_torsion_atom_site_label_4
    _geom_torsion_site_symmetry_1
    _geom_torsion_site_symmetry_2
    _geom_torsion_site_symmetry_3
    _geom_torsion_site_symmetry_4
    _geom_torsion
    _geom_torsion_publ_flag
    O1 C1 C2 C3 . . . . 179.90(11) ?
    C6 C1 C2 C3 . . . . 1.07(16) ?
    C7 O2 C3 C2 . . . . 6.74(17) ?
    C7 O2 C3 C4 . . . . -172.62(10) ?
    C1 C2 C3 O2 . . . . -178.94(10) ?
    C1 C2 C3 C4 . . . . 0.37(18) ?
    O2 C3 C4 C5 . . . . 178.02(10) ?
    C2 C3 C4 C5 . . . . -1.36(18) ?
    C3 C4 C5 C6 . . . . 0.81(17) ?
    C4 C5 C6 C8 . . . . -174.64(11) ?
    C4 C5 C6 C1 . . . . 0.66(17) ?
    O1 C1 C6 C8 . . . . -5.18(17) ?
    C2 C1 C6 C8 . . . . 173.65(11) ?
    O1 C1 C6 C5 . . . . 179.58(11) ?
    C2 C1 C6 C5 . . . . -1.58(16) ?
    C9 N1 C8 C6 . . . . -172.63(11) ?
    C5 C6 C8 N1 . . . . 177.35(11) ?
    C1 C6 C8 N1 . . . . 2.07(18) ?
    C8 N1 C9 C10 . . . . -112.86(13) ?
    C11 N2 C10 C9 . . . . 178.68(11) ?
    C14 N2 C10 C9 . . . . -59.94(14) ?
    N1 C9 C10 N2 . . . . -171.02(10) ?
    C10 N2 C11 C12 . . . . 176.04(11) ?
    C14 N2 C11 C12 . . . . 53.07(15) ?
    C13 O3 C12 C11 . . . . 59.03(15) ?
    N2 C11 C12 O3 . . . . -55.80(16) ?
    C12 O3 C13 C14 . . . . -61.84(15) ?
    C11 N2 C14 C13 . . . . -54.87(15) ?
    C10 N2 C14 C13 . . . . -175.41(11) ?
    O3 C13 C14 N2 . . . . 60.70(16) ?
    O4 C15 C16 C17 . . . . -179.19(11) ?
    C20 C15 C16 C17 . . . . 0.26(17) ?
    C21 O5 C17 C16 . . . . -5.24(18) ?
    C21 O5 C17 C18 . . . . 175.49(10) ?
    C15 C16 C17 O5 . . . . 179.04(10) ?
    C15 C16 C17 C18 . . . . -1.75(19) ?
    O5 C17 C18 C19 . . . . -178.74(10) ?
    C16 C17 C18 C19 . . . . 1.96(18) ?
    C17 C18 C19 C20 . . . . -0.67(18) ?
    C18 C19 C20 C22 . . . . 179.23(11) ?
    C18 C19 C20 C15 . . . . -0.77(18) ?
    O4 C15 C20 C22 . . . . 0.43(19) ?
    C16 C15 C20 C22 . . . . -179.02(11) ?
    O4 C15 C20 C19 . . . . -179.57(11) ?
    C16 C15 C20 C19 . . . . 0.98(17) ?
    C23 N3 C22 C20 . . . . -177.67(11) ?
    C19 C20 C22 N3 . . . . -179.06(12) ?
    C15 C20 C22 N3 . . . . 0.94(19) ?
    C22 N3 C23 C24 . . . . 102.47(14) ?
    C28 N4 C24 C23 . . . . 170.73(10) ?
    C25 N4 C24 C23 . . . . -69.17(13) ?
    N3 C23 C24 N4 . . . . -173.15(10) ?
    C24 N4 C25 C26 . . . . -178.31(10) ?
    C28 N4 C25 C26 . . . . -57.12(13) ?
    C27 O6 C26 C25 . . . . -56.66(13) ?
    N4 C25 C26 O6 . . . . 57.23(14) ?
    C26 O6 C27 C28 . . . . 58.34(13) ?
    C24 N4 C28 C27 . . . . -179.29(10) ?
    C25 N4 C28 C27 . . . . 58.37(13) ?
    O6 C27 C28 N4 . . . . -60.28(14) ?
loop_
    _geom_hbond_atom_site_label_D
    _geom_hbond_atom_site_label_H
    _geom_hbond_atom_site_label_A
    _geom_hbond_site_symmetry_A
    _geom_hbond_distance_DH
    _geom_hbond_distance_HA
    _geom_hbond_distance_DA
    _geom_hbond_angle_DHA
    _geom_hbond_publ_flag
    N1 H1 O1 . 0.880(10)
                       1.960(10)
                               2.6489(15) 133(2) yes
    N1 H1 O1 2_766 0.880(10)
                           2.320(10)
                                   2.9570(18) 129.0(10)
                                                     yes
    N3 H3 O4 . 0.890(10)
                       2.020(10)
                               2.6930(15) 132.0(10)
                                                 yes
    N3 H3 O4 2_854 0.890(10)
                           2.290(10)
                                   2.9505(18) 132.0(10)
                                                     yes
