# Supplementary material for: 5-Meth­oxy-2-[(2-morpholinoeth­yl)­iminio­meth­yl]phenolate
Source: Acta Crystallogr Sect E Struct Rep Online. 2009 Apr 18;65(Pt 5):o1067. doi: 10.1107/S1600536809013786 (PMC2977747; doi:10.1107/S1600536809013786)
Supplement: Supplementary file 2 [file e-65-o1067-Isup2.hkl]

# 
# h,k,l, Fc-squared, Fo-squared, sigma(Fo-squared) and status flag 
# 
data_I
_shelx_title '  P-1' 
_shelx_refln_list_code          4 
_shelx_F_calc_maximum      213.81 
_exptl_crystal_F_000       568.00 
_reflns_d_resolution_high  0.7698 
 
loop_ 
 _symmetry_equiv_pos_as_xyz 
 'x, y, z' 
 '-x, -y, -z' 
 
_cell_length_a    10.4022 
_cell_length_b    10.7340 
_cell_length_c    14.3497 
_cell_angle_alpha  83.523 
_cell_angle_beta   74.810 
_cell_angle_gamma  60.768 
 
_shelx_F_squared_multiplier     1.000 
 
loop_ 
 _refln_index_h 
 _refln_index_k 
 _refln_index_l 
 _refln_F_squared_calc 
 _refln_F_squared_meas 
 _refln_F_squared_sigma 
 _refln_observed_status 
   1   0   0      402.85      410.17     10.45 o 
   2   0   0     5739.00     5885.28    357.91 o 
   3   0   0      202.08      175.97      3.47 o 
   4   0   0     2644.48     2904.91     49.45 o 
   5   0   0        1.19        2.51      1.17 o 
   6   0   0        5.65       12.97      1.94 o 
   7   0   0      142.41      154.30      6.63 o 
   8   0   0      643.39      613.11     18.48 o 
   9   0   0       58.02       45.01      4.07 o 
  10   0   0      108.73       91.50      6.01 o 
  11   0   0        0.00       -2.61      1.83 o 
 -10   1   0        1.07       -0.24      1.99 o 
  -9   1   0        9.24        6.89      2.36 o 
  -8   1   0        5.07       11.75      2.50 o 
  -7   1   0        1.73       -0.21      1.34 o 
  -6   1   0        0.64       -0.17      1.17 o 
  -5   1   0     1169.57     1261.27     21.92 o 
  -4   1   0      201.03      183.91      3.94 o 
  -3   1   0     2260.03     2384.20     58.05 o 
  -2   1   0       32.51       26.18      1.67 o 
  -1   1   0     4179.61     4241.40     67.17 o 
   0   1   0       14.55       15.37      0.60 o 
   1   1   0      214.53      204.10      5.75 o 
   2   1   0      119.00      122.70      3.71 o 
   3   1   0     3989.96     3968.48     94.61 o 
   4   1   0       50.13       47.91      2.60 o 
   5   1   0     2770.11     2982.04     72.39 o 
   6   1   0       21.28       17.12      2.08 o 
   7   1   0      123.38      111.92      5.34 o 
   8   1   0       97.84       78.12      4.75 o 
   9   1   0       83.66       62.68      4.60 o 
  10   1   0        4.63        8.74      2.50 o 
  11   1   0        0.04        0.34      2.04 o 
 -10   2   0        0.09       -2.69      1.83 o 
  -9   2   0        1.82        3.95      2.29 o 
  -8   2   0      204.73      182.37      8.22 o 
  -7   2   0        2.09        5.30      1.90 o 
  -6   2   0       93.88       93.18      4.92 o 
  -5   2   0      191.18      207.92      4.71 o 
  -4   2   0       86.08       85.36      2.50 o 
  -3   2   0       71.99       84.19      2.36 o 
  -2   2   0        2.13        2.50      0.55 o 
  -1   2   0      297.43      148.19      4.39 o 
   0   2   0     2139.65     2144.11     31.82 o 
   1   2   0     1142.83     1052.45     15.88 o 
   2   2   0    14359.36    13590.20    325.05 o 
   3   2   0        4.73        6.12      0.88 o 
   4   2   0       76.54       96.44      3.77 o 
   5   2   0        8.96       10.19      1.46 o 
   6   2   0      294.01      284.06      9.17 o 
   7   2   0       59.79       58.88      3.69 o 
   8   2   0        0.21        1.25      1.45 o 
   9   2   0       91.97       87.21      5.23 o 
  10   2   0      150.68      137.61      7.18 o 
  11   2   0        9.46       10.49      2.83 o 
  12   2   0        3.41        1.17      2.36 o 
  -9   3   0       94.62       96.05      6.27 o 
  -8   3   0      430.17      403.26     14.12 o 
  -7   3   0      411.42      393.59     13.34 o 
  -6   3   0      264.39      252.66      9.33 o 
  -5   3   0      173.82      164.23      4.22 o 
  -4   3   0      233.47      207.12      7.03 o 
  -3   3   0      359.53      356.49      7.19 o 
  -2   3   0      315.95      347.74      6.56 o 
  -1   3   0      340.78      368.36      6.34 o 
   0   3   0      333.90      302.24      5.24 o 
   1   3   0     1232.28     1110.66     19.64 o 
   2   3   0        4.28        0.79      0.34 o 
   3   3   0       57.77       54.10      1.61 o 
   4   3   0       41.91       42.96      2.35 o 
   5   3   0      167.13      177.30      6.07 o 
   6   3   0      854.93      861.27     22.79 o 
   7   3   0       49.06       60.79      3.72 o 
   8   3   0       76.36       75.11      4.44 o 
   9   3   0       38.25       37.57      3.58 o 
  10   3   0        0.04        0.19      1.74 o 
  11   3   0      136.79      137.43      7.46 o 
  12   3   0        7.71        5.89      2.71 o 
  -9   4   0        0.08       -0.37      2.05 o 
  -8   4   0        7.91        3.74      2.23 o 
  -7   4   0      170.58      153.19      7.32 o 
  -6   4   0      221.06      220.20      8.77 o 
  -5   4   0      757.41      743.49     14.20 o 
  -4   4   0       10.94       13.81      1.35 o 
  -3   4   0       99.35       85.99      2.22 o 
  -2   4   0       18.78       12.91      3.20 o 
  -1   4   0      244.01      271.71      4.33 o 
   0   4   0        8.10       12.36      0.73 o 
   1   4   0      560.39      573.71      9.36 o 
   2   4   0     1059.34     1028.67     15.96 o 
   3   4   0      148.25      154.68      3.30 o 
   4   4   0      107.67      103.24      3.53 o 
   5   4   0      174.24      177.54      5.95 o 
   6   4   0       32.94       32.38      2.48 o 
   7   4   0       69.35       80.46      4.20 o 
   8   4   0      417.12      448.05     13.87 o 
   9   4   0       17.11       18.34      2.61 o 
  10   4   0        1.12        0.20      1.69 o 
  11   4   0       27.39       31.50      3.86 o 
  12   4   0        6.29        3.53      2.48 o 
  -8   5   0        0.07       -0.86      1.80 o 
  -7   5   0       89.83       84.44      5.63 o 
  -6   5   0       24.32       21.67      3.00 o 
  -5   5   0        8.69        8.56      2.14 o 
  -4   5   0        0.01       -0.19      1.14 o 
  -3   5   0       61.33       57.21      1.69 o 
  -2   5   0        7.37        8.89      1.23 o 
  -1   5   0      423.42      448.68      6.74 o 
   0   5   0      696.79      680.59      9.46 o 
   1   5   0      457.45      496.14      8.50 o 
   2   5   0      947.97      979.10     15.49 o 
   3   5   0      114.38      113.81      3.26 o 
   4   5   0       95.66      104.66      2.71 o 
   5   5   0      129.70      145.84      5.05 o 
   6   5   0      337.26      327.58      9.93 o 
   7   5   0      252.76      244.39      8.32 o 
   8   5   0       93.86       92.21      4.80 o 
   9   5   0       20.23       22.14      2.75 o 
  10   5   0        1.84        2.26      1.90 o 
  11   5   0       30.76       31.86      3.78 o 
  12   5   0        5.61        6.56      2.61 o 
  -7   6   0      109.96      117.61      4.71 o 
  -6   6   0        0.00        0.16      1.30 o 
  -5   6   0      143.57      143.98      5.11 o 
  -4   6   0        8.88       10.81      1.26 o 
  -3   6   0       55.09       52.00      2.03 o 
  -2   6   0       16.20       18.50      1.22 o 
  -1   6   0        2.78        2.21      0.82 o 
   0   6   0     1071.79     1167.79     15.72 o 
   1   6   0     1430.19     1484.41     23.14 o 
   2   6   0       58.75       71.06      2.32 o 
   3   6   0       20.24       18.01      1.25 o 
   4   6   0       17.66       21.68      1.08 o 
   5   6   0       13.87       20.93      1.36 o 
   6   6   0        7.97        8.15      1.09 o 
   7   6   0       81.46       82.21      2.95 o 
   8   6   0     1638.70     1688.75     43.03 o 
   9   6   0      233.34      246.19      9.19 o 
  10   6   0      724.34      701.92     20.79 o 
  11   6   0       39.01       39.46      4.04 o 
  12   6   0      120.14      136.70      7.56 o 
  13   6   0        1.02        2.27      2.70 o 
  -6   7   0       66.57       61.91      4.91 o 
  -5   7   0       82.99       78.90      3.55 o 
  -4   7   0       41.82       44.22      2.63 o 
  -3   7   0      595.60      602.51      8.37 o 
  -2   7   0      355.26      368.33      6.48 o 
  -1   7   0        8.79        9.76      1.75 o 
   0   7   0       19.33       26.36      1.66 o 
   1   7   0       27.63       23.56      1.17 o 
   2   7   0      191.32      159.52      6.26 o 
   3   7   0      444.06      443.24      8.19 o 
   4   7   0       79.30       92.60      2.87 o 
   5   7   0      127.66      134.94      3.53 o 
   6   7   0      241.13      222.08      5.13 o 
   7   7   0      729.03      763.71     13.94 o 
   8   7   0     1137.23     1087.52     19.25 o 
   9   7   0      526.66      510.98     10.53 o 
  10   7   0      154.99      162.41      8.41 o 
  11   7   0       55.73       57.72      4.66 o 
  12   7   0        6.53        7.38      2.62 o 
  13   7   0      178.72      206.89     10.06 o 
  -5   8   0      171.10      196.70      8.54 o 
  -4   8   0       16.96       16.67      2.85 o 
  -3   8   0      425.44      399.72      7.23 o 
  -2   8   0      251.69      236.75      4.96 o 
  -1   8   0      124.72      124.47      3.84 o 
   0   8   0       67.51       63.37      2.66 o 
   1   8   0        0.22       -0.96      0.90 o 
   2   8   0      414.62      430.52      8.26 o 
   3   8   0      628.80      632.23     11.21 o 
   4   8   0        9.34        9.87      3.12 o 
   5   8   0        9.48       11.76      2.06 o 
   6   8   0      278.33      277.65      6.11 o 
   7   8   0     1265.80     1279.23     33.81 o 
   8   8   0       39.43       44.60      2.47 o 
   9   8   0      184.16      182.47      5.52 o 
  10   8   0      252.81      244.59      6.53 o 
  11   8   0      712.59      738.32     16.76 o 
  12   8   0       35.27       40.26      3.06 o 
  -4   9   0       44.34       46.73      4.28 o 
  -3   9   0        4.38        2.45      1.25 o 
  -2   9   0       10.59       10.97      1.49 o 
  -1   9   0       11.22       10.39      1.56 o 
   0   9   0       14.77       20.83      1.86 o 
   1   9   0       47.59       42.64      2.36 o 
   2   9   0        0.77        2.25      1.10 o 
   3   9   0       61.75       72.52      2.92 o 
   4   9   0       92.64       97.43      4.59 o 
   5   9   0        0.15       -0.09      1.81 o 
   6   9   0       10.01        6.98      1.97 o 
   7   9   0       96.45       78.78      4.51 o 
   8   9   0      353.08      340.20     10.81 o 
   9   9   0       20.65       22.09      2.01 o 
  10   9   0        0.50        0.52      1.30 o 
  11   9   0       81.26       81.64      3.87 o 
  12   9   0      290.63      286.33      8.61 o 
  -3  10   0        2.55        2.95      1.38 o 
  -2  10   0        0.00        1.12      1.14 o 
  -1  10   0        8.13        6.06      1.33 o 
   0  10   0      198.04      195.37      5.83 o 
   1  10   0       82.86       73.39      3.15 o 
   2  10   0      427.44      438.87     11.53 o 
   3  10   0      341.28      319.51      7.10 o 
   4  10   0        0.15       -0.33      1.10 o 
   5  10   0        1.84        0.83      1.16 o 
   6  10   0       14.68       14.47      2.39 o 
   7  10   0       13.96       13.98      2.46 o 
   8  10   0        5.91        2.86      2.15 o 
   9  10   0      154.59      156.99      7.04 o 
  10  10   0       22.30       19.25      3.10 o 
  11  10   0        2.51        2.65      2.44 o 
  12  10   0       33.82       37.65      4.32 o 
  -2  11   0        1.67        1.71      1.38 o 
  -1  11   0        0.07       -1.57      1.07 o 
   0  11   0       32.98       34.35      2.16 o 
   1  11   0        4.20        6.62      1.33 o 
   2  11   0       76.32       74.16      3.28 o 
   3  11   0      154.05      150.79      6.75 o 
   4  11   0      103.21       88.42      3.49 o 
   5  11   0       16.96       14.97      1.78 o 
   6  11   0        2.86        2.78      1.97 o 
   7  11   0        7.51        9.80      2.34 o 
   8  11   0       27.15       22.11      3.04 o 
   9  11   0      107.41      118.94      6.32 o 
  10  11   0       44.31       43.45      4.21 o 
  11  11   0       24.02       29.67      4.08 o 
   0  12   0       26.57       29.41      2.22 o 
   1  12   0        2.99        2.63      1.66 o 
   2  12   0        0.74       -0.24      1.17 o 
   3  12   0       24.89       22.81      1.99 o 
   4  12   0        1.71        2.53      1.46 o 
   5  12   0      102.29      100.35      3.86 o 
   6  12   0       23.86       27.28      3.19 o 
   7  12   0        9.40        9.87      2.49 o 
   8  12   0       44.16       43.30      4.16 o 
   9  12   0       66.75       70.39      3.64 o 
  10  12   0       50.57       56.23      4.79 o 
  11  12   0        7.30       11.84      3.13 o 
   2  13   0       10.08       10.59      1.71 o 
   3  13   0        0.99        0.42      1.28 o 
   4  13   0       27.01       24.04      2.03 o 
   5  13   0      241.72      250.69      8.90 o 
   6  13   0        1.13        3.99      2.40 o 
   7  13   0       19.64       15.56      2.29 o 
   8  13   0      101.81      107.13      4.53 o 
   9  13   0       29.62       32.36      4.49 o 
  -9 -13   1       39.71       50.50      4.77 o 
  -8 -13   1        0.16        0.23      2.12 o 
  -7 -13   1        0.03       -0.44      2.01 o 
  -6 -13   1       27.44       26.09      3.07 o 
  -5 -13   1        5.03        6.19      2.62 o 
  -4 -13   1        2.48        0.22      1.43 o 
  -3 -13   1       43.72       50.85      3.18 o 
  -2 -13   1       18.63       18.45      1.97 o 
 -10 -12   1       14.84       14.90      3.20 o 
  -9 -12   1       33.44       31.90      3.81 o 
  -8 -12   1        8.30       12.34      2.86 o 
  -7 -12   1       18.24       16.61      3.02 o 
  -6 -12   1       20.79       20.03      3.12 o 
  -5 -12   1        0.47        0.63      1.87 o 
  -4 -12   1      142.59      145.18      8.94 o 
  -3 -12   1       25.29       28.24      4.05 o 
  -2 -12   1       13.19       15.92      2.01 o 
  -1 -12   1        2.89        4.48      1.45 o 
   0 -12   1       69.40       68.33      3.05 o 
 -11 -11   1       18.90       14.23      3.33 o 
 -10 -11   1        0.01       -0.24      2.14 o 
  -9 -11   1       71.24       78.43      5.32 o 
  -8 -11   1       54.54       60.77      4.69 o 
  -7 -11   1       25.11       21.71      3.04 o 
  -6 -11   1        6.57        6.55      2.23 o 
  -5 -11   1       43.44       41.65      2.55 o 
  -4 -11   1       46.26       47.94      2.81 o 
  -3 -11   1       34.90       31.36      2.30 o 
  -2 -11   1       85.75       75.87      3.76 o 
  -1 -11   1       92.80      101.61      4.04 o 
   0 -11   1      186.75      192.47      5.68 o 
   1 -11   1       44.26       49.21      2.61 o 
   2 -11   1       28.94       28.28      2.23 o 
 -12 -10   1        9.80       10.51      3.33 o 
 -11 -10   1        9.75        5.95      2.85 o 
 -10 -10   1       98.68      107.95      6.11 o 
  -9 -10   1       45.29       44.17      4.06 o 
  -8 -10   1      461.24      452.93     13.54 o 
  -7 -10   1      350.76      331.84     10.74 o 
  -6 -10   1       16.98       16.03      2.60 o 
  -5 -10   1       21.83       17.54      1.79 o 
  -4 -10   1        3.23        3.48      1.30 o 
  -3 -10   1       36.86       36.66      4.30 o 
  -2 -10   1       74.67       73.18      3.15 o 
  -1 -10   1        3.64        2.19      1.28 o 
   0 -10   1        2.50        2.47      1.35 o 
   1 -10   1        0.07       -1.07      1.22 o 
   2 -10   1       69.76       69.10      2.90 o 
   3 -10   1        5.26        5.54      1.51 o 
 -12  -9   1        1.32       -0.15      2.57 o 
 -11  -9   1      338.69      340.36     11.93 o 
 -10  -9   1      139.82      141.01      6.85 o 
  -9  -9   1       58.95       59.34      4.40 o 
  -8  -9   1       31.64       30.18      3.28 o 
  -7  -9   1       81.33       78.19      4.59 o 
  -6  -9   1      485.61      445.87     12.67 o 
  -5  -9   1      263.07      242.91      5.78 o 
  -4  -9   1        3.58        4.72      1.27 o 
  -3  -9   1      107.21      116.10      3.72 o 
  -2  -9   1      814.01      810.21     14.26 o 
  -1  -9   1       15.30       15.54      2.72 o 
   0  -9   1       85.93       80.78      3.27 o 
   1  -9   1      273.26      279.49      6.71 o 
   2  -9   1      452.21      461.79      8.20 o 
   3  -9   1        0.60       -0.66      1.07 o 
   4  -9   1      149.48      160.73      7.59 o 
 -12  -8   1        3.66        3.83      1.84 o 
 -11  -8   1      301.11      313.64     12.83 o 
 -10  -8   1       21.08       17.28      2.07 o 
  -9  -8   1      572.94      585.67     11.83 o 
  -8  -8   1       11.22        9.55      1.51 o 
  -7  -8   1       14.46       13.24      2.06 o 
  -6  -8   1      476.51      512.63      9.84 o 
  -5  -8   1      566.88      599.63     15.40 o 
  -4  -8   1       28.57       33.93      2.48 o 
  -3  -8   1      945.40      965.89     16.23 o 
  -2  -8   1       12.10       11.68      1.46 o 
  -1  -8   1       43.84       44.29      3.02 o 
   0  -8   1       73.83       74.91      2.96 o 
   1  -8   1      356.68      347.97      7.49 o 
   2  -8   1       58.47       57.64      2.78 o 
   3  -8   1       16.31       17.60      1.62 o 
   4  -8   1       45.40       43.06      3.96 o 
   5  -8   1       15.34       17.46      3.18 o 
 -12  -7   1        6.58        6.27      1.92 o 
 -11  -7   1      288.04      311.90      7.99 o 
 -10  -7   1       89.44       78.29      3.73 o 
  -9  -7   1      333.31      338.22      9.01 o 
  -8  -7   1       31.94       31.89      2.19 o 
  -7  -7   1      239.92      245.53      5.78 o 
  -6  -7   1      398.14      419.66      8.32 o 
  -5  -7   1      213.32      207.51      8.16 o 
  -4  -7   1      160.39      157.18      5.31 o 
  -3  -7   1       32.61       24.96      1.61 o 
  -2  -7   1        3.19        2.39      0.96 o 
  -1  -7   1       45.28       54.18      1.72 o 
   0  -7   1        5.66        4.99      0.77 o 
   1  -7   1       63.14       58.84      1.94 o 
   2  -7   1       49.19       51.22      1.99 o 
   3  -7   1      542.59      564.66      9.03 o 
   4  -7   1       64.83       65.53      2.51 o 
   5  -7   1       18.58       20.59      3.05 o 
   6  -7   1       70.76       73.11      5.16 o 
 -12  -6   1       76.10       87.93      6.05 o 
 -11  -6   1        0.39        1.29      2.01 o 
 -10  -6   1       11.80       13.54      2.56 o 
  -9  -6   1      109.65       99.88      5.30 o 
  -8  -6   1      109.29      107.58      4.13 o 
  -7  -6   1        1.05        0.28      0.95 o 
  -6  -6   1        3.03        1.63      0.85 o 
  -5  -6   1      112.24      129.49      3.36 o 
  -4  -6   1        1.31        1.47      0.56 o 
  -3  -6   1      107.65      112.97      3.04 o 
  -2  -6   1        0.76        0.90      0.77 o 
  -1  -6   1       75.42       74.49      1.80 o 
   0  -6   1        0.24        0.19      0.52 o 
   1  -6   1       49.56       55.15      1.76 o 
   2  -6   1        1.77        1.90      0.73 o 
   3  -6   1       55.52       53.51      2.21 o 
   4  -6   1        4.09        0.73      0.91 o 
   5  -6   1       22.35       22.44      2.37 o 
   6  -6   1        0.01       -0.33      1.39 o 
   7  -6   1       60.25       65.24      3.88 o 
 -12  -5   1        1.12       -0.50      2.02 o 
 -11  -5   1       23.20       28.61      3.58 o 
 -10  -5   1        0.16       -0.31      1.56 o 
  -9  -5   1       73.36       71.27      4.65 o 
  -8  -5   1       34.32       35.66      3.21 o 
  -7  -5   1      398.73      405.41     12.24 o 
  -6  -5   1       98.10       93.11      2.89 o 
  -5  -5   1      182.91      188.72      4.29 o 
  -4  -5   1      445.49      434.13      7.97 o 
  -3  -5   1      557.16      574.89      8.08 o 
  -2  -5   1       21.96       23.39      1.38 o 
  -1  -5   1     1456.35     1544.59     23.85 o 
   0  -5   1     1096.74     1079.22     14.43 o 
   1  -5   1      311.24      310.89      5.01 o 
   2  -5   1       22.93       23.45      1.25 o 
   3  -5   1       61.44       63.57      2.56 o 
   4  -5   1      218.04      205.34      6.20 o 
   5  -5   1        3.55        3.03      1.64 o 
   6  -5   1        0.01       -1.29      1.52 o 
   7  -5   1        9.47        8.67      2.55 o 
   8  -5   1        7.13        9.92      2.83 o 
 -12  -4   1        1.68        3.01      2.62 o 
 -11  -4   1        6.57        6.34      2.44 o 
 -10  -4   1        4.23        7.39      2.25 o 
  -9  -4   1        3.84        4.61      1.92 o 
  -8  -4   1      503.12      480.53     14.67 o 
  -7  -4   1      657.03      673.93     18.76 o 
  -6  -4   1     2106.73     2087.23     51.49 o 
  -5  -4   1      346.84      372.75     10.66 o 
  -4  -4   1       71.67       59.66      1.96 o 
  -3  -4   1       47.90       48.60      1.57 o 
  -2  -4   1        2.22        1.89      0.65 o 
  -1  -4   1      420.75      426.61      7.30 o 
   0  -4   1      362.63      418.85      6.01 o 
   1  -4   1     3015.76     3098.40     39.39 o 
   2  -4   1      486.88      500.30      7.37 o 
   3  -4   1       73.95       79.38      2.61 o 
   4  -4   1        4.41       10.44      1.78 o 
   5  -4   1       87.27       73.83      2.78 o 
   6  -4   1        2.01       -0.09      1.45 o 
   7  -4   1      199.17      177.66      7.87 o 
   8  -4   1       80.37       77.49      5.37 o 
   9  -4   1       39.61       51.05      5.01 o 
 -12  -3   1       52.16       65.16      5.59 o 
 -11  -3   1      116.29      109.31      6.65 o 
 -10  -3   1        3.01        2.61      2.06 o 
  -9  -3   1       65.89       57.51      4.34 o 
  -8  -3   1       31.41       26.69      2.81 o 
  -7  -3   1      357.13      400.19     12.38 o 
  -6  -3   1      415.21      419.82     12.33 o 
  -5  -3   1      166.02      194.11      6.46 o 
  -4  -3   1      331.68      341.70      9.56 o 
  -3  -3   1      500.58      453.83      7.92 o 
  -2  -3   1      215.96      261.20      3.85 o 
  -1  -3   1     1169.23     1145.74     17.82 o 
   0  -3   1        9.36        7.49      0.58 o 
   1  -3   1       12.19       13.61      1.78 o 
   2  -3   1      697.06      742.07     16.94 o 
   3  -3   1     1017.88     1057.93     17.84 o 
   4  -3   1      157.69      161.89      6.02 o 
   5  -3   1        0.00       -0.29      0.74 o 
   6  -3   1      112.61      109.07      5.42 o 
   7  -3   1        3.59        3.67      1.86 o 
   8  -3   1        7.13        5.98      2.36 o 
   9  -3   1       44.09       45.12      4.57 o 
 -12  -2   1       47.16       56.70      5.35 o 
 -11  -2   1        8.73       11.39      2.98 o 
 -10  -2   1        1.48        2.11      2.01 o 
  -9  -2   1       10.40       11.58      2.47 o 
  -8  -2   1        3.03        0.37      1.44 o 
  -7  -2   1       46.44       37.58      3.10 o 
  -6  -2   1      106.79      144.32      5.75 o 
  -5  -2   1       81.71       95.57      4.13 o 
  -4  -2   1      412.38      440.94     12.07 o 
  -3  -2   1      519.23      558.55     14.39 o 
  -2  -2   1     9528.95     8894.43    229.15 o 
  -1  -2   1       95.26       74.18      2.30 o 
   0  -2   1     1471.19     1466.08     18.80 o 
   1  -2   1     5825.61     5932.56    190.31 o 
   2  -2   1        2.79        4.07      0.60 o 
   3  -2   1      959.52      956.27     24.28 o 
   4  -2   1     1090.58     1180.82     30.08 o 
   5  -2   1      586.95      578.41     10.88 o 
   6  -2   1       65.63       64.26      4.07 o 
   7  -2   1      374.17      314.38     11.02 o 
   8  -2   1      105.55      117.13      6.37 o 
   9  -2   1       52.38       54.88      4.66 o 
  10  -2   1       52.59       51.43      4.89 o 
 -11  -1   1        0.04        0.80      2.18 o 
 -10  -1   1       60.63       58.67      4.77 o 
  -9  -1   1      108.12       79.65      5.17 o 
  -8  -1   1        0.15        0.84      1.58 o 
  -7  -1   1        5.80       11.91      2.07 o 
  -6  -1   1       60.49       66.85      3.79 o 
  -5  -1   1        5.33        2.72      1.12 o 
  -4  -1   1      101.60      114.81      4.39 o 
  -3  -1   1     5782.13     5792.07    138.30 o 
  -2  -1   1       62.18       58.28      2.26 o 
  -1  -1   1       39.55       31.05      2.32 o 
   0  -1   1        2.54       -2.51      1.68 o 
   2  -1   1      397.33      417.16      7.26 o 
   3  -1   1      456.03      486.74     13.04 o 
   4  -1   1       24.99       42.76      2.64 o 
   5  -1   1      458.12      410.79      7.82 o 
   6  -1   1      189.37      199.05      7.49 o 
   7  -1   1       31.37       21.77      2.63 o 
   8  -1   1       29.34       38.89      3.62 o 
   9  -1   1       17.74       13.63      2.80 o 
  10  -1   1      126.91      132.43      7.43 o 
  11  -1   1      103.82      108.11      7.18 o 
 -11   0   1       11.03        7.02      2.88 o 
 -10   0   1      113.96      100.77      6.39 o 
  -9   0   1        9.47        9.99      2.52 o 
  -8   0   1        0.02        0.19      1.57 o 
  -7   0   1       69.42       63.22      4.16 o 
  -6   0   1      158.34      158.68      6.42 o 
  -5   0   1       23.95       29.67      1.12 o 
  -4   0   1     5657.34     5868.28     97.97 o 
  -3   0   1        5.13        5.80      0.98 o 
  -2   0   1     1947.43     1834.04     30.89 o 
  -1   0   1      130.06      128.80      2.50 o 
   0   0   1     1526.84     1182.52     89.91 o 
   1   0   1      469.07      436.23      7.87 o 
   2   0   1    26094.12    22785.85    543.01 o 
   3   0   1     1084.91     1229.38     30.34 o 
   4   0   1        0.43        5.41      1.19 o 
   5   0   1       74.45       90.99      4.16 o 
   6   0   1      323.02      377.12     11.66 o 
   7   0   1        0.12        0.30      1.31 o 
   8   0   1        0.55        0.75      1.54 o 
   9   0   1        4.92        3.47      1.94 o 
  10   0   1       66.93       64.64      5.09 o 
  11   0   1        5.50        8.94      2.89 o 
 -10   1   1        7.00       14.83      3.25 o 
  -9   1   1      102.75       86.24      5.69 o 
  -8   1   1       37.36       32.66      3.50 o 
  -7   1   1      101.98      107.71      5.72 o 
  -6   1   1       20.91       20.65      2.46 o 
  -5   1   1       44.98       41.95      1.58 o 
  -4   1   1      136.04      135.49      3.88 o 
  -3   1   1      257.57      288.99      5.64 o 
  -2   1   1       46.43       33.41      1.20 o 
  -1   1   1       64.24       68.39      3.36 o 
   0   1   1       51.13       47.71      1.74 o 
   1   1   1       74.57       81.15     11.61 o 
   2   1   1      597.61      591.96     11.16 o 
   3   1   1      172.83      234.75      4.52 o 
   4   1   1       86.89       95.01      3.78 o 
   5   1   1       30.29       21.84      2.12 o 
   6   1   1        0.80       -0.02      1.04 o 
   7   1   1      563.71      549.18     16.12 o 
   8   1   1      120.66      127.30      6.12 o 
   9   1   1      357.62      316.81     11.54 o 
  10   1   1       92.62       76.60      5.35 o 
  11   1   1        0.84        2.46      2.31 o 
  12   1   1      101.27       98.01      6.86 o 
 -10   2   1        6.96        0.83      2.32 o 
  -9   2   1        4.83        2.81      2.27 o 
  -8   2   1       51.19       59.77      4.73 o 
  -7   2   1      246.65      223.22      8.94 o 
  -6   2   1       30.73       27.50      2.86 o 
  -5   2   1      283.55      283.92      6.08 o 
  -4   2   1        3.97        2.14      0.66 o 
  -3   2   1       91.13       89.27      2.48 o 
  -2   2   1     1036.82     1044.50     18.14 o 
  -1   2   1      106.04      120.05      2.11 o 
   0   2   1      467.47      441.58      5.92 o 
   1   2   1        1.62        1.16      0.32 o 
   2   2   1     9298.99     8659.96    208.92 o 
   3   2   1      266.54      275.11      5.17 o 
   4   2   1      628.85      695.32     12.25 o 
   5   2   1      276.47      286.90      8.81 o 
   6   2   1      338.69      394.04     11.83 o 
   7   2   1       17.51       31.90      2.87 o 
   8   2   1       28.33       28.02      2.94 o 
   9   2   1        0.31       -0.22      1.47 o 
  10   2   1        8.60        5.99      2.25 o 
  11   2   1        7.96        6.95      2.58 o 
  12   2   1        2.57        3.54      2.40 o 
  -9   3   1       16.44       16.81      3.43 o 
  -8   3   1        0.07       -0.77      1.80 o 
  -7   3   1      106.71       88.24      5.39 o 
  -6   3   1      279.26      255.19      9.49 o 
  -5   3   1      502.39      500.09     14.02 o 
  -4   3   1       32.94       26.85      1.60 o 
  -3   3   1       64.25       63.27      2.21 o 
  -2   3   1       21.77       21.98      1.01 o 
  -1   3   1      904.75      878.36     12.06 o 
   0   3   1     1154.93     1162.19     17.67 o 
   1   3   1      942.31      977.91     14.91 o 
   2   3   1      246.11      250.37      3.64 o 
   3   3   1     3403.70     3389.78     80.92 o 
   4   3   1       16.60       15.46      1.56 o 
   5   3   1        6.60        9.62      0.83 o 
   6   3   1      154.78      159.70      7.10 o 
   7   3   1     1569.46     1605.33     40.84 o 
   8   3   1      187.81      197.03      7.78 o 
   9   3   1      414.48      405.64     13.47 o 
  10   3   1       29.48       21.78      3.08 o 
  11   3   1       84.30       75.79      5.48 o 
  12   3   1       23.44       22.00      3.63 o 
  -9   4   1       17.49       23.06      3.83 o 
  -8   4   1        7.91        9.01      2.68 o 
  -7   4   1       31.11       30.98      3.57 o 
  -6   4   1       34.39       29.44      3.31 o 
  -5   4   1        0.14        0.07      0.97 o 
  -4   4   1      221.48      230.14      5.51 o 
  -3   4   1      200.70      195.46      5.23 o 
  -2   4   1       53.74       44.67      1.51 o 
  -1   4   1       22.86       14.99      1.46 o 
   0   4   1       74.98       80.02      2.10 o 
   1   4   1       34.29       40.01      1.36 o 
   2   4   1       13.11       13.14      0.85 o 
   3   4   1      662.61      714.75     11.95 o 
   4   4   1       60.20       79.39      3.33 o 
   5   4   1       50.27       46.77      2.69 o 
   6   4   1       42.76       38.78      1.58 o 
   7   4   1       14.97       14.17      1.06 o 
   8   4   1      369.39      361.61     11.74 o 
   9   4   1       49.93       48.94      3.84 o 
  10   4   1       99.40       87.02      5.40 o 
  11   4   1        9.30        9.38      2.59 o 
  12   4   1       87.87       90.74      6.32 o 
  -8   5   1       26.09       21.08      3.65 o 
  -7   5   1       10.88       17.45      3.00 o 
  -6   5   1      102.58      101.09      5.73 o 
  -5   5   1      200.36      191.97      7.92 o 
  -4   5   1      804.01      829.51     15.78 o 
  -3   5   1       53.96       40.63      2.75 o 
  -2   5   1       53.49       64.70      1.69 o 
  -1   5   1       43.24       40.49      2.16 o 
   0   5   1        0.09       -0.45      0.62 o 
   1   5   1      707.44      745.44     12.02 o 
   2   5   1       53.35       55.07      2.46 o 
   3   5   1     1627.17     1691.61     25.76 o 
   4   5   1       58.17       59.49      1.97 o 
   5   5   1       22.95       24.74      1.46 o 
   6   5   1       46.39       43.79      2.80 o 
   7   5   1       99.71      102.33      2.98 o 
   8   5   1      786.03      761.74     21.26 o 
   9   5   1      280.97      265.51      9.77 o 
  10   5   1       41.39       39.65      3.82 o 
  11   5   1       22.26       26.80      3.49 o 
  12   5   1        0.02        0.44      2.17 o 
  13   5   1      180.53      194.71      9.87 o 
  -7   6   1       42.77       54.28      4.93 o 
  -6   6   1      349.48      338.54     12.35 o 
  -5   6   1        0.59       -0.48      1.11 o 
  -4   6   1      716.68      695.64     11.00 o 
  -3   6   1      260.67      247.52      4.17 o 
  -2   6   1       90.60       89.48      2.47 o 
  -1   6   1      204.29      206.10      3.40 o 
   0   6   1      312.94      315.79      5.09 o 
   1   6   1      480.19      482.29      8.45 o 
   2   6   1      103.96      142.18      4.12 o 
   3   6   1     1709.38     1789.16     27.42 o 
   4   6   1     1687.81     1780.19     38.52 o 
   5   6   1      389.62      381.90      7.36 o 
   6   6   1      205.00      217.35      4.98 o 
   7   6   1      549.74      534.78     12.28 o 
   8   6   1      896.63      922.84     16.95 o 
   9   6   1      158.35      164.27      7.10 o 
  10   6   1      200.43      199.25      8.47 o 
  11   6   1      171.24      172.90      8.20 o 
  12   6   1       60.57       73.88      5.74 o 
  13   6   1       64.51       67.19      5.93 o 
  -6   7   1      218.37      225.38      6.67 o 
  -5   7   1       17.82       20.07      2.13 o 
  -4   7   1        1.13        2.03      1.40 o 
  -3   7   1      103.33      106.07      3.18 o 
  -2   7   1      735.36      760.16      9.93 o 
  -1   7   1      389.93      410.48      5.90 o 
   0   7   1        0.00        1.06      0.65 o 
   1   7   1      302.01      325.79      7.30 o 
   2   7   1      739.40      798.63     13.30 o 
   3   7   1      457.11      544.76      9.57 o 
   4   7   1     1382.95     1445.18     22.71 o 
   5   7   1        0.05       -0.30      1.21 o 
   6   7   1       87.55       89.77      4.02 o 
   7   7   1       20.65       30.34      1.93 o 
   8   7   1       77.79       73.35      2.33 o 
   9   7   1      741.29      713.76     14.57 o 
  10   7   1        0.41        0.29      1.82 o 
  11   7   1      212.52      202.95      8.88 o 
  12   7   1       17.35       20.39      3.46 o 
  13   7   1      177.80      189.61      9.43 o 
  -5   8   1       26.31       27.16      3.63 o 
  -4   8   1      126.06      116.77      6.01 o 
  -3   8   1       74.51       75.54      2.70 o 
  -2   8   1      576.07      591.55      8.27 o 
  -1   8   1        0.39        1.54      0.74 o 
   0   8   1        6.07        8.09      0.89 o 
   1   8   1       42.75       40.16      2.28 o 
   2   8   1       25.58       27.08      1.70 o 
   3   8   1        0.18        0.67      0.85 o 
   4   8   1       25.50       24.82      1.62 o 
   5   8   1      131.63      147.56      5.55 o 
   6   8   1      103.45      114.21      4.91 o 
   7   8   1     1226.61     1250.33     21.51 o 
   8   8   1      203.57      214.36      4.46 o 
   9   8   1       39.86       38.75      3.42 o 
  10   8   1       24.74       30.72      2.44 o 
  11   8   1      162.94      156.08      5.25 o 
  12   8   1       16.52       14.24      2.46 o 
  13   8   1        2.10        1.53      1.79 o 
  -4   9   1        0.42       -1.48      1.88 o 
  -3   9   1        2.68        0.49      2.31 o 
  -2   9   1       88.59       98.01      3.15 o 
  -1   9   1       85.31       88.96      2.89 o 
   0   9   1        0.45        0.07      0.88 o 
   1   9   1       16.66       14.60      1.41 o 
   2   9   1       32.52       27.31      1.86 o 
   3   9   1       43.09       45.58      2.24 o 
   4   9   1        9.71        8.20      1.81 o 
   5   9   1       74.72       82.69      2.94 o 
   6   9   1       12.20        8.65      1.95 o 
   7   9   1       29.59       30.57      3.04 o 
   8   9   1      119.76      120.31      3.27 o 
   9   9   1      148.77      146.64      5.15 o 
  10   9   1      323.90      316.38      7.75 o 
  11   9   1        0.21        2.25      2.31 o 
  12   9   1        0.54       -0.15      1.50 o 
  -3  10   1       27.04       30.06      3.76 o 
  -2  10   1       13.74       12.79      2.81 o 
  -1  10   1        6.63        7.16      2.21 o 
   0  10   1       82.85       80.95      2.85 o 
   1  10   1       93.91      103.46      3.29 o 
   2  10   1       52.14       51.03      2.26 o 
   3  10   1      138.90      119.32      3.82 o 
   4  10   1      375.08      355.51      7.50 o 
   5  10   1       79.13       67.67      3.34 o 
   6  10   1       93.68       86.67      4.70 o 
   7  10   1       30.64       34.89      3.19 o 
   8  10   1        6.57        9.61      3.57 o 
   9  10   1      125.56      140.98      4.64 o 
  10  10   1       46.56       58.40      4.50 o 
  11  10   1        5.14        5.27      2.65 o 
  12  10   1       32.17       40.93      4.31 o 
  -1  11   1        1.45        1.59      1.38 o 
   0  11   1        0.01        1.34      1.12 o 
   1  11   1        4.30        5.53      1.28 o 
   2  11   1        5.57        2.59      1.18 o 
   3  11   1        0.26       -0.83      1.16 o 
   4  11   1        3.68        5.38      1.22 o 
   5  11   1        4.69        6.69      1.48 o 
   6  11   1        3.45        3.36      1.86 o 
   7  11   1        6.50        6.47      1.60 o 
   8  11   1       11.69       11.91      1.80 o 
   9  11   1        2.04        2.42      1.57 o 
  10  11   1        1.40        3.92      2.32 o 
  11  11   1      234.63      248.99      9.93 o 
  12  11   1       19.73       25.18      3.86 o 
   0  12   1      114.08      106.75      3.63 o 
   1  12   1        9.37       10.10      1.62 o 
   2  12   1        3.08        1.25      1.25 o 
   3  12   1       41.95       38.67      2.22 o 
   4  12   1       66.84       66.43      2.75 o 
   5  12   1      248.52      227.54      5.16 o 
   6  12   1       73.67       78.60      3.66 o 
   7  12   1        0.65       -1.64      1.81 o 
   8  12   1        5.65        7.49      1.80 o 
   9  12   1        0.02        0.30      1.38 o 
  10  12   1       75.58       88.23      5.81 o 
  11  12   1       60.75       73.04      5.61 o 
   2  13   1       26.85       28.70      2.21 o 
   3  13   1       16.96       16.80      1.85 o 
   4  13   1      155.87      161.83      5.43 o 
   5  13   1      201.32      205.15      5.06 o 
   6  13   1       35.04       42.79      3.12 o 
   7  13   1      150.81      154.64      9.56 o 
   8  13   1       19.04       18.58      2.40 o 
   9  13   1        0.24       -0.66      2.86 o 
  10  13   1      115.81      132.39      5.41 o 
  -8 -13   2       82.11       78.64      5.57 o 
  -7 -13   2       44.19       49.98      4.52 o 
  -6 -13   2        0.25       -1.26      2.34 o 
  -5 -13   2       35.97       35.96      3.88 o 
  -4 -13   2       10.32       13.50      5.39 o 
  -3 -13   2       15.08       19.33      4.20 o 
 -10 -12   2       31.43       39.90      4.38 o 
  -9 -12   2       11.60       10.94      2.89 o 
  -8 -12   2        4.54        3.95      2.45 o 
  -7 -12   2        1.46        2.92      2.16 o 
  -6 -12   2        5.35        4.29      2.26 o 
  -5 -12   2       71.72       73.50      3.52 o 
  -4 -12   2       41.46       37.99      2.67 o 
  -3 -12   2       24.26       23.19      2.32 o 
  -2 -12   2      400.80      416.04     12.11 o 
  -1 -12   2      143.46      141.15      4.99 o 
   0 -12   2      181.70      188.14      5.95 o 
 -11 -11   2      225.81      240.22     10.09 o 
 -10 -11   2       67.98       67.19      5.34 o 
  -9 -11   2       39.79       39.40      4.16 o 
  -8 -11   2       25.45       27.14      3.53 o 
  -7 -11   2       16.83       19.13      2.99 o 
  -6 -11   2       73.88       62.14      4.46 o 
  -5 -11   2       98.98       88.57      3.64 o 
  -4 -11   2       60.38       66.65      3.22 o 
  -3 -11   2        4.99        5.25      1.53 o 
  -2 -11   2      102.26      101.97      4.05 o 
  -1 -11   2      111.83      120.81     10.48 o 
   0 -11   2       19.98       24.75      2.34 o 
   1 -11   2      137.48      146.22      5.13 o 
   2 -11   2        0.32        1.41      1.39 o 
 -11 -10   2      141.94      156.67      7.81 o 
 -10 -10   2        0.12       -2.07      2.10 o 
  -9 -10   2       75.91       60.96      4.90 o 
  -8 -10   2      760.37      791.34     20.88 o 
  -7 -10   2       11.41       15.82      2.74 o 
  -6 -10   2      417.38      408.12     12.34 o 
  -5 -10   2       41.57       40.15      3.66 o 
  -4 -10   2       10.39        9.61      1.62 o 
  -3 -10   2      132.15      128.36      4.21 o 
  -2 -10   2       13.15       10.60      1.65 o 
  -1 -10   2       35.30       31.94      2.32 o 
   0 -10   2      357.61      362.94      8.22 o 
   1 -10   2       11.13        7.94      1.72 o 
   2 -10   2      260.70      242.23      6.66 o 
   3 -10   2       18.94       18.00      1.95 o 
 -12  -9   2        4.10        2.43      2.88 o 
 -11  -9   2       33.85       27.97      3.83 o 
 -10  -9   2      248.64      276.13     10.22 o 
  -9  -9   2      148.93      152.14      7.08 o 
  -8  -9   2      756.75      744.19     19.65 o 
  -7  -9   2      321.07      307.39     10.07 o 
  -6  -9   2      880.90      875.23     21.79 o 
  -5  -9   2       23.81       23.72      1.96 o 
  -4  -9   2      101.95      102.73      3.55 o 
  -3  -9   2        4.30        4.04      1.31 o 
  -2  -9   2      705.46      691.13     18.28 o 
  -1  -9   2        2.37        0.63      1.31 o 
   0  -9   2        0.05       -0.94      1.07 o 
   1  -9   2      342.80      338.83      7.71 o 
   2  -9   2       18.70       21.88      2.16 o 
   3  -9   2      162.55      169.58      4.47 o 
   4  -9   2       19.68       24.93      2.47 o 
 -12  -8   2        2.90        6.13      1.99 o 
 -11  -8   2      144.75      156.32      7.87 o 
 -10  -8   2      489.28      503.18     10.91 o 
  -9  -8   2        3.05        3.11      1.43 o 
  -8  -8   2      787.73      777.36     14.59 o 
  -7  -8   2     1651.04     1632.07     39.94 o 
  -6  -8   2      275.41      272.67      8.87 o 
  -5  -8   2      660.22      618.58     11.29 o 
  -4  -8   2      181.30      173.90      4.62 o 
  -3  -8   2       40.00       38.85      2.19 o 
  -2  -8   2      201.60      200.04      4.96 o 
  -1  -8   2      247.19      256.18      5.86 o 
   0  -8   2       25.39       23.70      1.85 o 
   1  -8   2      192.26      195.00      5.15 o 
   2  -8   2       64.33       62.22      4.20 o 
   3  -8   2       51.42       49.10      2.82 o 
   4  -8   2       30.15       34.41      2.13 o 
   5  -8   2        3.75        2.57      2.30 o 
 -12  -7   2       47.38       60.48      3.67 o 
 -11  -7   2       46.96       39.95      3.16 o 
 -10  -7   2        0.80        1.29      1.35 o 
  -9  -7   2        2.27        1.77      1.84 o 
  -8  -7   2       29.17       31.88      2.20 o 
  -7  -7   2      209.96      216.94      5.36 o 
  -6  -7   2      308.12      310.61      6.61 o 
  -5  -7   2      551.55      587.08     18.52 o 
  -4  -7   2       97.37       89.16      3.98 o 
  -3  -7   2      650.69      664.07     11.64 o 
  -2  -7   2       21.74       13.62      1.38 o 
  -1  -7   2       37.88       43.00      2.15 o 
   0  -7   2      251.89      253.04      5.68 o 
   1  -7   2       10.58        8.54      1.42 o 
   2  -7   2       38.07       40.85      2.32 o 
   3  -7   2        9.14        8.16      1.49 o 
   4  -7   2        4.66        6.31      2.39 o 
   5  -7   2      111.03      105.25      5.89 o 
   6  -7   2       14.65       13.34      2.94 o 
 -12  -6   2       55.22       62.16      5.34 o 
 -11  -6   2       19.61       20.18      3.12 o 
 -10  -6   2       58.36       44.68      3.90 o 
  -9  -6   2       62.78       72.34      3.73 o 
  -8  -6   2      129.53      133.30      4.14 o 
  -7  -6   2      231.82      233.33      5.57 o 
  -6  -6   2      138.54      143.60      3.86 o 
  -5  -6   2      159.75      159.35      3.90 o 
  -4  -6   2       65.20       54.29      1.61 o 
  -3  -6   2      612.61      611.11     10.59 o 
  -2  -6   2      174.48      177.77      4.17 o 
  -1  -6   2      468.63      465.79     10.67 o 
   0  -6   2       14.06       12.24      1.07 o 
   1  -6   2       28.21       21.82      1.21 o 
   2  -6   2        0.02       -0.17      0.65 o 
   3  -6   2      134.62      127.90      3.14 o 
   4  -6   2        7.01        5.30      1.08 o 
   6  -6   2        5.06        5.68      1.48 o 
   7  -6   2       13.90       13.31      2.90 o 
 -12  -5   2       37.69       41.63      4.68 o 
 -11  -5   2      257.89      254.20     10.59 o 
 -10  -5   2        0.30        0.11      1.75 o 
  -9  -5   2       26.39       28.90      3.10 o 
  -8  -5   2        7.25        6.84      1.79 o 
  -7  -5   2       17.43       25.23      2.42 o 
  -6  -5   2      520.67      558.44     10.43 o 
  -5  -5   2       39.68       48.73      1.99 o 
  -4  -5   2        8.38       11.87      3.09 o 
  -3  -5   2       45.02       44.63      1.31 o 
  -2  -5   2       90.75       90.40      2.58 o 
  -1  -5   2       11.26       10.94      1.04 o 
   0  -5   2        3.00        6.84      0.60 o 
   1  -5   2      630.33      683.57      9.69 o 
   2  -5   2      737.32      735.61     10.53 o 
   3  -5   2       51.04       55.83      1.96 o 
   4  -5   2        0.02       -0.83      0.58 o 
   5  -5   2       28.03       32.18      2.94 o 
   6  -5   2       22.93       21.70      2.87 o 
   7  -5   2       29.52       24.49      3.14 o 
   8  -5   2      105.88      124.86      7.10 o 
 -12  -4   2       27.71       31.89      4.28 o 
 -11  -4   2        2.18        5.98      2.51 o 
 -10  -4   2        5.74        3.22      2.11 o 
  -9  -4   2        1.15        0.94      1.66 o 
  -8  -4   2      236.95      217.98      8.29 o 
  -7  -4   2       53.95       48.38      3.26 o 
  -6  -4   2      788.70      779.41     20.77 o 
  -5  -4   2       99.40      116.70      3.19 o 
  -4  -4   2      564.36      621.12     10.84 o 
  -3  -4   2        4.82        3.41      0.55 o 
  -2  -4   2        7.05        3.86      0.42 o 
  -1  -4   2      234.29      223.17      5.19 o 
   0  -4   2      193.09      226.57      3.97 o 
   1  -4   2       94.54       84.93      2.28 o 
   2  -4   2      147.43      179.95      3.34 o 
   3  -4   2      346.01      313.99     12.85 o 
   4  -4   2       32.72       41.57      2.08 o 
   5  -4   2       31.25       29.11      2.82 o 
   6  -4   2       68.22       66.36      4.35 o 
   7  -4   2       62.14       58.05      4.29 o 
   8  -4   2       10.19        7.02      2.42 o 
   9  -4   2       11.86        8.78      2.93 o 
 -12  -3   2       30.79       35.21      4.48 o 
 -11  -3   2        3.17        0.14      1.94 o 
 -10  -3   2        7.15        6.40      2.39 o 
  -9  -3   2       66.01       51.76      4.08 o 
  -8  -3   2        5.80        9.02      2.05 o 
  -7  -3   2       23.79       23.86      2.50 o 
  -6  -3   2      201.77      209.90      7.35 o 
  -5  -3   2     1637.60     1846.09     45.54 o 
  -4  -3   2        0.23        1.00      0.85 o 
  -3  -3   2        3.22        7.88      0.74 o 
  -2  -3   2     6243.36     6106.70     76.82 o 
  -1  -3   2     2825.02     2836.65     42.20 o 
   0  -3   2      307.38      306.33      6.77 o 
   1  -3   2      246.80      262.86      4.13 o 
   2  -3   2      827.91      862.74     30.23 o 
   3  -3   2        0.15        0.74      0.64 o 
   4  -3   2      214.78      203.14      7.00 o 
   5  -3   2      659.30      675.40     18.78 o 
   6  -3   2      119.68      116.39      5.64 o 
   7  -3   2      117.95      100.06      5.56 o 
   8  -3   2        0.02        1.47      2.02 o 
   9  -3   2       73.19       70.74      5.35 o 
  10  -3   2        0.00        1.20      2.20 o 
 -11  -2   2        4.36        4.20      2.45 o 
 -10  -2   2      207.78      185.33      8.64 o 
  -9  -2   2        8.01        7.23      2.23 o 
  -8  -2   2      246.56      215.50      8.48 o 
  -7  -2   2        0.68        2.51      1.47 o 
  -6  -2   2      513.89      580.34     16.45 o 
  -5  -2   2       45.11       37.89      2.58 o 
  -4  -2   2        3.27        5.50      1.16 o 
  -3  -2   2     2140.86     2307.88     55.60 o 
  -2  -2   2       17.18       17.45      0.88 o 
  -1  -2   2     5429.52     5130.17     75.61 o 
   0  -2   2    45713.18    33108.11    729.30 o 
   1  -2   2    13031.95    12372.56    156.65 o 
   2  -2   2     3393.79     3300.71     68.94 o 
   3  -2   2      577.38      610.06     10.70 o 
   4  -2   2     1260.25     1379.61     34.66 o 
   5  -2   2      228.18      243.09      8.21 o 
   6  -2   2        1.81        9.05      1.96 o 
   7  -2   2      464.74      451.87     14.30 o 
   8  -2   2       99.21       89.38      5.42 o 
   9  -2   2      105.70       95.40      5.99 o 
  10  -2   2        2.92        4.11      2.45 o 
 -11  -1   2       18.02       14.95      3.25 o 
 -10  -1   2        0.00       -0.48      1.79 o 
  -9  -1   2      214.20      181.98      8.28 o 
  -8  -1   2        2.73        0.89      1.65 o 
  -7  -1   2      352.34      356.50     11.75 o 
  -6  -1   2        2.41        1.59      1.24 o 
  -5  -1   2     1495.81     1643.32     41.20 o 
  -4  -1   2       21.39       33.38      1.30 o 
  -3  -1   2     2533.30     2577.18     62.11 o 
  -2  -1   2       49.01       46.52      1.35 o 
  -1  -1   2     5647.91     5706.36     63.81 o 
   0  -1   2      233.69      215.08      3.63 o 
   1  -1   2    14143.66    11779.65    715.37 o 
   2  -1   2     1049.08     1058.09     17.15 o 
   3  -1   2     3629.51     3649.69     87.33 o 
   4  -1   2      747.58      812.49     21.14 o 
   5  -1   2      401.32      434.03     12.68 o 
   6  -1   2      259.49      277.92      9.36 o 
   7  -1   2      109.69       98.15      5.12 o 
   8  -1   2      313.76      271.89     10.22 o 
   9  -1   2      313.71      277.96     10.87 o 
  10  -1   2        5.00        5.44      2.50 o 
  11  -1   2      106.99      117.04      7.31 o 
 -11   0   2       38.99       41.79      4.77 o 
 -10   0   2      108.53      114.40      6.90 o 
  -9   0   2        3.63        5.66      2.27 o 
  -8   0   2       71.60       54.95      4.26 o 
  -7   0   2        9.24       11.10      2.16 o 
  -6   0   2      173.34      182.21      7.13 o 
  -5   0   2       10.29       13.16      0.93 o 
  -4   0   2      148.10      134.28      3.10 o 
  -3   0   2        4.03        3.57      0.63 o 
  -2   0   2      356.73      369.35      6.79 o 
  -1   0   2       13.77       14.15      0.95 o 
   0   0   2      828.08      772.86      9.90 o 
   1   0   2      251.19      238.18      5.93 o 
   2   0   2    11839.49    10564.20    184.35 o 
   3   0   2     1916.64     1991.85     48.31 o 
   4   0   2       10.64       12.10      1.49 o 
   5   0   2        8.93        3.00      1.21 o 
   6   0   2       33.24       34.96      2.81 o 
   7   0   2        0.74        1.87      1.42 o 
   8   0   2        1.70        1.56      1.63 o 
   9   0   2       49.02       41.85      4.06 o 
  10   0   2       73.67       59.38      4.92 o 
  11   0   2      170.85      170.15      8.76 o 
 -10   1   2       69.13       66.85      5.42 o 
  -9   1   2        2.07        1.53      1.97 o 
  -8   1   2       76.35       80.28      5.25 o 
  -7   1   2      262.52      239.50      9.27 o 
  -6   1   2        5.21        6.49      1.84 o 
  -5   1   2        3.27        4.05      0.72 o 
  -4   1   2       24.21       22.07      1.58 o 
  -3   1   2      100.77       77.83      2.19 o 
  -2   1   2       63.41       56.23      1.68 o 
  -1   1   2       10.66       16.03      1.12 o 
   0   1   2        0.80        1.41      0.59 o 
   1   1   2      969.58      985.45     23.41 o 
   2   1   2      300.07      301.94      5.52 o 
   3   1   2    11383.29    10278.53    172.88 o 
   4   1   2      205.78      206.98     10.44 o 
   5   1   2      302.83      325.31      9.82 o 
   6   1   2      318.48      315.76     10.04 o 
   7   1   2        0.81       -0.88      1.12 o 
   8   1   2      134.83      124.48      6.03 o 
   9   1   2       24.99       26.61      3.30 o 
  10   1   2        6.40        3.54      2.26 o 
  11   1   2      393.23      395.46     14.57 o 
  12   1   2       37.11       39.63      4.80 o 
 -10   2   2       56.39       61.70      5.60 o 
  -9   2   2       17.83       18.40      3.25 o 
  -8   2   2       25.66       24.58      3.34 o 
  -7   2   2       83.85       86.36      5.33 o 
  -6   2   2      305.52      281.97     10.14 o 
  -5   2   2     1527.86     1516.66     26.55 o 
  -4   2   2     1216.81     1190.52     21.03 o 
  -3   2   2      494.35      501.22     12.15 o 
  -2   2   2      317.21      342.08      6.70 o 
  -1   2   2       13.81       15.70      1.27 o 
   0   2   2     2390.88     2350.01     29.41 o 
   1   2   2       90.77       91.71      1.46 o 
   2   2   2     1918.19     2038.09     47.82 o 
   3   2   2      677.34      693.74     12.16 o 
   4   2   2     1085.39     1121.54     19.30 o 
   5   2   2       88.46       98.47      4.38 o 
   6   2   2      762.03      767.17     20.67 o 
   7   2   2      173.92      177.05      6.93 o 
   8   2   2       10.23       13.49      2.27 o 
   9   2   2        2.83        4.78      1.89 o 
  10   2   2       10.00       10.83      2.53 o 
  11   2   2       70.85       64.26      5.12 o 
  12   2   2        7.50        6.29      2.80 o 
  -9   3   2       29.25       27.77      3.87 o 
  -8   3   2        6.65        4.40      2.31 o 
  -7   3   2       67.53       66.41      4.81 o 
  -6   3   2       11.56       10.57      2.29 o 
  -5   3   2        0.17        0.23      0.86 o 
  -4   3   2      245.55      241.92      5.58 o 
  -3   3   2        0.27       -0.05      0.61 o 
  -2   3   2       59.17       72.62      4.29 o 
  -1   3   2      707.27      649.78     10.92 o 
   0   3   2        7.29        7.77      0.53 o 
   1   3   2     1190.50     1189.62     15.17 o 
   2   3   2      442.49      454.08      8.00 o 
   3   3   2     1541.41     1544.30     26.25 o 
   4   3   2       63.97       66.21      1.91 o 
   5   3   2       83.33       90.28      2.40 o 
   6   3   2       28.30       30.31      1.25 o 
   7   3   2      325.40      299.99      9.89 o 
   8   3   2        0.81        2.49      1.57 o 
   9   3   2      153.53      145.67      6.82 o 
  10   3   2       11.40       10.25      2.50 o 
  11   3   2       62.49       72.55      5.38 o 
  12   3   2        7.51        8.84      2.87 o 
  -8   4   2       48.28       47.43      4.59 o 
  -7   4   2      309.07      287.62     11.21 o 
  -6   4   2       24.04       23.52      3.05 o 
  -5   4   2      559.79      521.60     15.98 o 
  -4   4   2      576.14      573.83     11.38 o 
  -3   4   2      401.90      415.08      8.56 o 
  -2   4   2      205.23      186.37      3.52 o 
  -1   4   2       45.01       49.88      1.29 o 
   0   4   2     2560.27     2715.98     34.22 o 
   1   4   2      616.75      677.33      9.09 o 
   2   4   2      354.93      384.92      5.45 o 
   3   4   2      545.76      588.60      8.35 o 
   4   4   2      513.31      544.92     28.35 o 
   5   4   2      602.75      637.70     11.65 o 
   6   4   2       40.83       51.45      1.88 o 
   7   4   2       41.68       41.99      2.11 o 
   8   4   2     1346.77     1314.25     34.43 o 
   9   4   2      217.73      220.58      8.74 o 
  10   4   2      527.52      491.69     15.98 o 
  11   4   2       10.65       11.07      2.87 o 
  12   4   2      398.04      414.20     15.20 o 
  13   4   2        1.03        3.53      2.66 o 
  -8   5   2      198.18      206.82      9.81 o 
  -7   5   2       46.21       41.54      4.35 o 
  -6   5   2      204.05      209.96      9.01 o 
  -5   5   2       16.80       17.06      2.73 o 
  -4   5   2      284.74      287.49      6.85 o 
  -3   5   2      619.41      639.02     12.56 o 
  -2   5   2     1392.47     1410.74     16.60 o 
  -1   5   2     1089.83     1166.14     13.79 o 
   0   5   2       60.05       79.43      1.91 o 
   1   5   2      512.10      547.78      7.71 o 
   2   5   2      310.30      339.42      6.70 o 
   3   5   2     1053.26     1126.75     14.80 o 
   4   5   2      112.27      134.47      2.67 o 
   5   5   2     1355.05     1473.30     24.15 o 
   6   5   2       26.80       37.08      1.75 o 
   7   5   2      489.95      503.98      9.79 o 
   8   5   2       13.25       11.92      2.12 o 
   9   5   2     2086.61     2101.96     53.47 o 
  10   5   2      408.00      399.29     13.63 o 
  11   5   2      478.78      511.85     17.00 o 
  12   5   2       10.73        9.63      2.98 o 
  13   5   2        3.45        4.02      2.76 o 
  -7   6   2       41.71       43.40      4.60 o 
  -6   6   2      458.20      462.65     15.68 o 
  -5   6   2      279.34      280.03     10.67 o 
  -4   6   2        1.41        2.71      1.18 o 
  -3   6   2      416.89      406.33      7.11 o 
  -2   6   2       60.23       62.28      1.82 o 
  -1   6   2       17.96       15.79      0.94 o 
   0   6   2       23.23       20.15      1.11 o 
   1   6   2      493.22      500.27      7.37 o 
   2   6   2      912.83      947.91     12.82 o 
   3   6   2      310.26      300.38      4.80 o 
   4   6   2       17.51       15.16      1.23 o 
   5   6   2     1172.24     1305.11     17.98 o 
   6   6   2      623.49      677.13     12.14 o 
   7   6   2      338.53      330.58      5.66 o 
   8   6   2      350.18      368.88      9.15 o 
   9   6   2       68.89       68.97      4.60 o 
  10   6   2     1180.19     1148.12     31.47 o 
  11   6   2      257.54      272.03     10.85 o 
  12   6   2       33.70       32.01      3.97 o 
  13   6   2       31.97       30.45      4.22 o 
  -6   7   2      117.15      131.04      4.97 o 
  -5   7   2       70.76       81.00      3.67 o 
  -4   7   2        3.08        3.22      1.12 o 
  -3   7   2        2.24        1.63      1.02 o 
  -2   7   2      407.18      385.53      5.79 o 
  -1   7   2      158.18      164.06      3.98 o 
   0   7   2        1.09        0.72      0.61 o 
   1   7   2       96.91      104.87      2.54 o 
   2   7   2        4.55        1.68      0.68 o 
   3   7   2       13.94       13.78      1.03 o 
   4   7   2       46.14       47.16      1.67 o 
   5   7   2      353.90      375.38      7.49 o 
   6   7   2        2.34        2.70      0.82 o 
   7   7   2        0.03        0.77      0.86 o 
   8   7   2       42.82       45.73      1.91 o 
   9   7   2      101.29      102.45      3.71 o 
  10   7   2       81.89       86.10      5.25 o 
  11   7   2       10.07        9.44      2.52 o 
  12   7   2        4.61        1.75      2.11 o 
  13   7   2      185.45      182.98      9.22 o 
  -5   8   2       50.97       52.26      4.44 o 
  -4   8   2        0.00        0.73      1.31 o 
  -3   8   2        1.67        2.41      1.11 o 
  -2   8   2      201.87      185.64      4.17 o 
  -1   8   2      129.42      119.23      2.71 o 
   0   8   2      145.31      147.84      3.20 o 
   1   8   2       12.20        8.59      1.04 o 
   2   8   2       11.87       10.11      1.03 o 
   3   8   2      127.49      130.23      3.01 o 
   4   8   2        0.68       -0.78      0.66 o 
   5   8   2        0.56        1.01      1.28 o 
   6   8   2        1.59        1.64      1.02 o 
   7   8   2       10.57        9.76      1.09 o 
   8   8   2        1.89        0.72      0.91 o 
   9   8   2      315.31      324.59      6.06 o 
  10   8   2      103.67      103.02      3.93 o 
  11   8   2       40.82       41.12      2.82 o 
  12   8   2        1.43        2.95      1.64 o 
  13   8   2       40.35       42.91      4.69 o 
  -4   9   2        9.47       10.88      2.69 o 
  -3   9   2        2.90        1.79      1.46 o 
  -2   9   2       35.23       38.09      2.82 o 
  -1   9   2        3.16        5.00      1.13 o 
   0   9   2        2.15        1.96      0.95 o 
   1   9   2       33.39       38.15      1.86 o 
   2   9   2        9.75        5.45      1.04 o 
   3   9   2       12.54        9.78      1.15 o 
   4   9   2      385.87      347.82      6.01 o 
   5   9   2        5.50        7.54      1.30 o 
   6   9   2        2.30       -0.56      1.45 o 
   7   9   2       29.13       34.97      2.20 o 
   8   9   2        8.62        7.60      1.15 o 
   9   9   2       86.62       85.49      2.80 o 
  10   9   2      223.88      240.63     13.26 o 
  11   9   2       28.13       31.80      2.61 o 
  12   9   2        0.02        1.01      1.89 o 
  13   9   2        0.22        1.50      1.72 o 
  -3  10   2       15.45       19.55      3.13 o 
  -2  10   2        0.72        1.39      1.19 o 
  -1  10   2       39.16       38.35      2.13 o 
   0  10   2       16.63       14.01      1.47 o 
   1  10   2        1.02        0.47      0.95 o 
   2  10   2       45.15       43.21      3.05 o 
   3  10   2        0.05        1.19      0.96 o 
   4  10   2       76.42       72.12      2.51 o 
   5  10   2       33.76       39.58      2.06 o 
   6  10   2       12.86        8.73      1.54 o 
   7  10   2        0.73        1.94      1.25 o 
   8  10   2        5.01        5.67      1.44 o 
   9  10   2        4.12        2.89      1.99 o 
  10  10   2       46.72       40.48      3.83 o 
  11  10   2       46.18       48.79      4.77 o 
  12  10   2       22.34       23.02      2.47 o 
  -1  11   2       29.77       32.55      2.69 o 
   0  11   2        6.76        8.17      1.44 o 
   1  11   2      154.02      162.88      4.19 o 
   2  11   2        1.50        0.77      1.03 o 
   3  11   2       10.78        7.93      1.28 o 
   4  11   2      119.28       98.00      4.46 o 
   5  11   2      202.03      204.47      4.59 o 
   6  11   2      197.82      169.46      5.21 o 
   7  11   2       59.17       51.34      3.54 o 
   8  11   2       57.14       61.23      6.85 o 
   9  11   2      134.16      128.46      4.54 o 
  10  11   2        5.02        6.29      2.56 o 
  11  11   2       57.82       53.77      4.73 o 
  12  11   2       22.24       24.94      3.71 o 
   0  12   2       18.62       18.20      3.68 o 
   1  12   2        8.04        8.03      1.54 o 
   2  12   2      454.12      454.22      8.25 o 
   3  12   2      254.39      268.11      5.75 o 
   4  12   2       18.98       23.83      1.85 o 
   5  12   2       46.81       43.97      2.27 o 
   6  12   2      152.33      157.68      5.23 o 
   7  12   2      349.16      332.70      8.28 o 
   8  12   2       19.04       19.66      2.86 o 
   9  12   2        7.17        6.70      1.76 o 
  10  12   2       10.09       12.38      2.98 o 
  11  12   2      159.88      183.44      8.29 o 
   3  13   2       21.84       26.11      4.33 o 
   4  13   2      112.44      122.64      3.79 o 
   5  13   2       61.48       65.25      2.83 o 
   6  13   2       88.57       97.56      4.33 o 
   7  13   2      633.90      638.46     13.47 o 
   8  13   2        0.88        1.64      1.68 o 
   9  13   2        9.00        8.76      2.29 o 
  10  13   2       18.49       20.96      2.51 o 
  -8 -13   3       23.12       28.45      4.03 o 
  -7 -13   3       19.85       18.12      3.30 o 
  -6 -13   3        0.01       -1.13      1.45 o 
  -5 -13   3       19.05       21.97      2.46 o 
  -4 -13   3        0.47       -0.50      1.53 o 
  -3 -13   3        5.59        6.04      3.04 o 
  -9 -12   3        0.03       -0.19      2.26 o 
  -8 -12   3       77.65       82.34      5.72 o 
  -7 -12   3      117.18      121.82      6.56 o 
  -6 -12   3       26.08       25.85      3.40 o 
  -5 -12   3        0.02        0.06      1.68 o 
  -4 -12   3       38.98       39.87      2.83 o 
  -3 -12   3      198.18      191.78      7.57 o 
  -2 -12   3       46.89       44.63      3.01 o 
  -1 -12   3       47.63       47.03      3.25 o 
   0 -12   3        1.27        3.39      1.81 o 
 -10 -11   3        3.56        1.12      2.51 o 
  -9 -11   3       33.14       34.79      4.12 o 
  -8 -11   3        2.03       -0.90      2.00 o 
  -7 -11   3       91.26       92.23      5.53 o 
  -6 -11   3      329.31      323.92     11.01 o 
  -5 -11   3       28.72       31.11      4.53 o 
  -4 -11   3       99.62       90.23      3.73 o 
  -3 -11   3        0.02        0.73      1.33 o 
  -2 -11   3      106.37      104.74      8.48 o 
  -1 -11   3      191.95      197.34      5.81 o 
   0 -11   3       31.01       32.82      2.65 o 
   1 -11   3      121.93      132.42      4.95 o 
 -11 -10   3      514.25      537.84     16.79 o 
 -10 -10   3        2.91       -2.10      2.21 o 
  -9 -10   3        5.99        4.33      2.50 o 
  -8 -10   3      113.74      110.18      5.96 o 
  -7 -10   3       32.23       31.85      3.46 o 
  -6 -10   3      514.72      528.55     15.08 o 
  -5 -10   3        8.83        8.39      1.63 o 
  -4 -10   3       66.19       63.42      4.62 o 
  -3 -10   3      370.39      371.37      8.20 o 
  -2 -10   3        0.02       -0.21      1.19 o 
  -1 -10   3       28.92       33.91      4.51 o 
   0 -10   3       19.26       22.65      2.16 o 
   1 -10   3      558.98      533.24     11.12 o 
   2 -10   3      166.01      176.99     12.26 o 
   3 -10   3      129.23      136.66      5.06 o 
 -11  -9   3      169.20      200.85      8.86 o 
 -10  -9   3        6.08        8.72      2.67 o 
  -9  -9   3       75.34       79.55      5.34 o 
  -8  -9   3       11.21       10.35      2.53 o 
  -7  -9   3       90.92       93.01      5.16 o 
  -6  -9   3      885.46      820.83     20.83 o 
  -5  -9   3       16.74       14.20      1.80 o 
  -4  -9   3      569.00      543.94     10.54 o 
  -3  -9   3       12.40        9.74      1.62 o 
  -2  -9   3        5.52        7.24      1.42 o 
  -1  -9   3        0.20        1.59      1.18 o 
   0  -9   3        1.08        1.35      1.26 o 
   1  -9   3       61.42       62.88      3.06 o 
   2  -9   3       69.96       74.92      4.94 o 
   3  -9   3      481.49      477.98     10.38 o 
   4  -9   3        1.11        0.28      1.54 o 
 -12  -8   3       83.20       99.19      6.52 o 
 -11  -8   3       12.46       11.20      2.91 o 
 -10  -8   3       74.40       78.67      5.23 o 
  -9  -8   3       21.23       25.56      3.24 o 
  -8  -8   3        3.79        2.89      2.11 o 
  -7  -8   3      125.30      118.86      5.66 o 
  -6  -8   3      130.12      131.20      5.81 o 
  -5  -8   3       50.41       46.89      2.50 o 
  -4  -8   3       63.55       55.74      4.37 o 
  -3  -8   3      193.42      181.51      4.79 o 
  -2  -8   3       16.79       15.01      1.64 o 
  -1  -8   3       14.28       13.57      1.57 o 
   0  -8   3       73.65       79.85      5.64 o 
   1  -8   3       12.26       12.28      2.95 o 
   2  -8   3        0.88       -0.95      1.11 o 
   3  -8   3       79.50       77.94      4.00 o 
   4  -8   3       17.99       18.55      2.15 o 
   5  -8   3        6.00        4.55      2.51 o 
 -12  -7   3        0.70       -2.07      1.52 o 
 -11  -7   3        8.31       13.81      2.13 o 
 -10  -7   3        0.08        0.20      1.28 o 
  -9  -7   3       61.26       64.33      3.06 o 
  -8  -7   3       18.77       19.81      1.83 o 
  -7  -7   3       15.98       17.35      1.61 o 
  -6  -7   3      369.48      368.54     11.53 o 
  -5  -7   3      553.65      566.70     13.38 o 
  -4  -7   3      378.09      356.65      7.22 o 
  -3  -7   3       62.46       65.81      2.64 o 
  -2  -7   3      116.38      136.18      3.84 o 
  -1  -7   3      667.14      641.65     11.46 o 
   0  -7   3        0.52       -0.35      0.98 o 
   1  -7   3       60.30       62.25      2.71 o 
   2  -7   3        1.57        1.23      1.13 o 
   3  -7   3      182.00      193.06      9.39 o 
   4  -7   3        6.43        5.13      1.50 o 
   5  -7   3       11.58       12.16      2.77 o 
   6  -7   3       49.88       48.27      4.48 o 
 -12  -6   3       62.03       70.97      5.58 o 
 -11  -6   3        6.53        5.23      1.71 o 
 -10  -6   3       33.82       37.37      2.64 o 
  -9  -6   3        7.19        2.64      1.90 o 
  -8  -6   3       92.92       89.89      4.15 o 
  -7  -6   3       81.31       89.34      4.97 o 
  -6  -6   3      329.09      337.49      7.05 o 
  -5  -6   3      185.27      187.49      4.40 o 
  -4  -6   3      138.71      134.46      2.76 o 
  -3  -6   3       77.16       79.03      4.90 o 
  -2  -6   3       88.82       89.46      2.83 o 
  -1  -6   3       16.43       16.52      2.98 o 
   0  -6   3       51.30       59.67      1.55 o 
   1  -6   3      825.92      827.38     11.70 o 
   2  -6   3        4.81        4.71      0.84 o 
   3  -6   3      106.28      107.37      2.84 o 
   4  -6   3       42.16       40.61      1.93 o 
   5  -6   3        3.15        4.66      3.12 o 
   6  -6   3       68.19       63.55      4.64 o 
   7  -6   3        1.76        1.13      2.22 o 
 -12  -5   3       75.20       79.03      5.96 o 
 -11  -5   3       15.71       11.59      2.79 o 
 -10  -5   3       12.20       11.70      2.61 o 
  -9  -5   3       16.03       17.90      2.64 o 
  -8  -5   3        0.06        0.96      1.43 o 
  -7  -5   3       14.90       13.64      1.44 o 
  -6  -5   3      684.89      715.34     13.35 o 
  -5  -5   3       15.91       23.34      1.48 o 
  -4  -5   3      157.67      143.10      3.43 o 
  -3  -5   3        0.05       -0.61      0.41 o 
  -2  -5   3      116.33      136.25      3.38 o 
  -1  -5   3       11.68       12.09      1.31 o 
   0  -5   3       26.47       28.84      1.69 o 
   1  -5   3       68.62       91.27      2.15 o 
   2  -5   3     1800.50     1827.21     24.09 o 
   3  -5   3      205.70      226.25      4.30 o 
   4  -5   3      400.09      390.26      6.65 o 
   5  -5   3       70.86       67.60      4.25 o 
   6  -5   3        8.41        7.04      2.09 o 
   7  -5   3       37.71       36.03      3.70 o 
   8  -5   3        7.30        8.57      2.74 o 
 -12  -4   3        3.19        4.12      2.67 o 
 -11  -4   3       22.22       20.99      3.50 o 
 -10  -4   3       86.25       69.77      5.09 o 
  -9  -4   3       20.67       17.82      2.78 o 
  -8  -4   3       19.07       24.61      2.75 o 
  -7  -4   3        1.84        4.75      1.67 o 
  -6  -4   3       77.54       82.90      4.01 o 
  -5  -4   3       54.74       80.21      2.57 o 
  -4  -4   3      240.56      270.23      5.47 o 
  -3  -4   3     1442.73     1506.02     19.64 o 
  -2  -4   3     1975.20     2101.41     26.96 o 
  -1  -4   3       19.44       26.66      2.93 o 
   0  -4   3     1079.68     1092.17     14.52 o 
   1  -4   3     1858.76     1873.72     24.25 o 
   2  -4   3      668.35      718.71     11.45 o 
   3  -4   3       53.49       54.63      1.79 o 
   4  -4   3       18.64       22.01      2.44 o 
   5  -4   3      782.32      756.05     20.84 o 
   6  -4   3       21.69       21.20      2.73 o 
   7  -4   3      117.92      105.86      5.77 o 
   8  -4   3        0.01        1.46      2.08 o 
   9  -4   3       11.95       13.00      3.04 o 
 -11  -3   3      184.87      173.98      8.67 o 
 -10  -3   3       32.25       29.05      3.59 o 
  -9  -3   3       82.55       65.22      4.60 o 
  -8  -3   3       46.70       40.11      3.44 o 
  -7  -3   3       11.34        7.86      1.77 o 
  -6  -3   3      128.79      135.71      5.51 o 
  -5  -3   3       11.50        6.06      1.25 o 
  -4  -3   3     2446.91     2553.65     40.76 o 
  -3  -3   3     2736.58     2854.26     60.00 o 
  -2  -3   3      750.14      758.32     10.17 o 
  -1  -3   3     4738.64     4668.72     59.26 o 
   0  -3   3       44.45       37.55      1.54 o 
   1  -3   3     4929.22     4960.80     62.28 o 
   2  -3   3      133.74      140.64      2.70 o 
   3  -3   3      774.85      781.25     50.84 o 
   4  -3   3      831.40      823.43     17.10 o 
   5  -3   3      860.26      900.88     24.07 o 
   6  -3   3       14.33       23.48      2.73 o 
   7  -3   3       77.38       74.26      4.81 o 
   8  -3   3       53.30       50.82      4.24 o 
   9  -3   3       68.72       58.05      5.02 o 
  10  -3   3      173.12      195.19      9.54 o 
 -11  -2   3        0.62       -0.10      2.03 o 
 -10  -2   3       50.37       34.68      3.88 o 
  -9  -2   3      122.75      104.36      5.94 o 
  -8  -2   3        3.05        4.25      2.00 o 
  -7  -2   3        0.17        1.48      1.39 o 
  -6  -2   3      385.07      386.64     11.91 o 
  -5  -2   3      146.91      150.13      5.69 o 
  -4  -2   3     7301.33     7763.41    184.25 o 
  -3  -2   3      473.81      510.12     13.45 o 
  -2  -2   3     2929.83     3056.61     48.10 o 
  -1  -2   3     8109.07     7625.63    157.10 o 
   0  -2   3     6943.34     6756.60    105.41 o 
   1  -2   3      860.96      934.76     12.27 o 
   2  -2   3      765.35      839.24     14.00 o 
   3  -2   3     4756.98     5138.26     94.36 o 
   4  -2   3      203.12      229.02      7.44 o 
   5  -2   3       19.62       11.21      1.78 o 
   6  -2   3       23.56       19.20      2.38 o 
   7  -2   3      223.04      235.55      9.00 o 
   8  -2   3       17.02       12.71      2.48 o 
   9  -2   3       28.34       35.34      3.94 o 
  10  -2   3       73.55       75.26      5.60 o 
 -11  -1   3        1.17        2.79      2.45 o 
 -10  -1   3        7.18        5.08      2.53 o 
  -9  -1   3      118.51       99.27      6.03 o 
  -8  -1   3        0.81        1.08      1.74 o 
  -7  -1   3       15.15        8.51      2.02 o 
  -6  -1   3        1.01        3.68      1.48 o 
  -5  -1   3       89.14       93.58      2.60 o 
  -4  -1   3       19.05       15.72      1.06 o 
  -3  -1   3       83.64       80.93      5.76 o 
  -2  -1   3      128.01      116.05      2.67 o 
  -1  -1   3       13.00        8.80      0.51 o 
   0  -1   3       26.51       25.82      1.43 o 
   1  -1   3     5432.12     5114.64    106.40 o 
   3  -1   3      451.47      445.22     10.55 o 
   4  -1   3       18.72       13.91      1.62 o 
   5  -1   3       66.46       86.16      4.16 o 
   6  -1   3        4.29        6.73      1.67 o 
   7  -1   3       69.55       59.72      4.00 o 
   8  -1   3        0.76        3.23      1.81 o 
   9  -1   3       68.24       77.56      5.24 o 
  10  -1   3        9.62        8.67      2.71 o 
  11  -1   3        0.39        2.08      2.41 o 
 -10   0   3       33.35       26.06      3.85 o 
  -9   0   3        2.31        0.09      1.78 o 
  -8   0   3        1.02        0.65      1.58 o 
  -7   0   3       63.57       60.93      4.24 o 
  -6   0   3      196.45      195.82      7.62 o 
  -5   0   3        3.04        3.64      0.69 o 
  -4   0   3       12.40       10.28      0.90 o 
  -3   0   3        3.06        4.48      0.66 o 
  -2   0   3      736.19      710.85     12.57 o 
  -1   0   3       29.16       22.27      1.30 o 
   0   0   3      207.27      181.74      2.64 o 
   1   0   3       44.28       52.03      1.28 o 
   2   0   3    11329.24    10096.63    158.96 o 
   3   0   3       48.49       41.62      1.39 o 
   4   0   3     2802.81     2801.38     67.76 o 
   5   0   3       74.72       99.18      4.36 o 
   6   0   3      374.64      413.98     12.56 o 
   7   0   3       48.14       54.25      3.84 o 
   8   0   3       22.75       24.99      2.97 o 
   9   0   3       23.72       23.57      3.13 o 
  10   0   3       99.56       94.15      6.08 o 
  11   0   3        2.80        2.58      2.29 o 
 -10   1   3        2.09       -1.24      2.31 o 
  -9   1   3        2.68        5.82      2.40 o 
  -8   1   3       99.95       93.39      5.83 o 
  -7   1   3       77.83       64.49      4.50 o 
  -6   1   3       79.40       82.33      4.79 o 
  -5   1   3       50.43       54.49      3.09 o 
  -4   1   3      161.86      162.89      3.92 o 
  -3   1   3       76.32       59.34      1.97 o 
  -2   1   3       83.16       92.89      3.27 o 
  -1   1   3     1573.19     1584.84     37.56 o 
   0   1   3        7.65        8.22      1.20 o 
   1   1   3      884.70      792.31     12.82 o 
   2   1   3       32.89       41.36      3.92 o 
   3   1   3      489.61      442.60      8.03 o 
   4   1   3     1450.12     1467.01     42.71 o 
   5   1   3      864.75      889.70     23.23 o 
   6   1   3      298.05      295.28      9.52 o 
   7   1   3      271.36      229.75      8.36 o 
   8   1   3       10.97        7.31      1.97 o 
   9   1   3       13.47       10.83      2.38 o 
  10   1   3       34.05       33.43      3.72 o 
  11   1   3        0.06       -0.10      2.10 o 
  12   1   3       92.28      101.03      6.94 o 
  -9   2   3       25.99       28.14      3.86 o 
  -8   2   3        1.63        1.06      1.91 o 
  -7   2   3        0.01       -0.44      1.70 o 
  -6   2   3        7.36        4.74      1.95 o 
  -5   2   3       35.66       37.17      1.89 o 
  -4   2   3     1322.95     1399.26     33.78 o 
  -3   2   3      130.59      139.21      3.55 o 
  -2   2   3     1529.97     1548.29     26.68 o 
  -1   2   3        2.68        5.61      0.98 o 
   0   2   3        4.24        0.93      0.70 o 
   1   2   3        4.05        4.19      0.42 o 
   2   2   3      621.51      585.48     14.56 o 
   3   2   3        0.03       -0.46      0.31 o 
   4   2   3      171.91      155.43      3.70 o 
   5   2   3      109.69      120.61      2.85 o 
   6   2   3       25.86       23.24      4.14 o 
   7   2   3       15.15       16.17      2.18 o 
   8   2   3      309.57      300.88     10.50 o 
   9   2   3        6.41        7.90      2.20 o 
  10   2   3      122.87      115.37      6.43 o 
  11   2   3      123.38      110.99      6.74 o 
  12   2   3      155.35      149.22      8.31 o 
  -9   3   3       22.62       29.73      4.08 o 
  -8   3   3       21.12       16.09      3.11 o 
  -7   3   3        7.17        3.93      2.10 o 
  -6   3   3       43.88       33.68      3.46 o 
  -5   3   3      140.61      139.55      5.58 o 
  -4   3   3      764.83      761.27     14.34 o 
  -3   3   3      135.71      163.23      4.86 o 
  -2   3   3      188.85      175.54      5.50 o 
  -1   3   3      414.65      404.08     11.01 o 
   0   3   3      201.89      210.26      4.59 o 
   1   3   3      567.32      517.69      6.88 o 
   2   3   3       87.94      102.64      2.85 o 
   3   3   3     4393.91     4360.48     85.70 o 
   4   3   3      685.35      699.47     12.53 o 
   5   3   3      123.21      150.36      3.49 o 
   6   3   3      147.17      166.91      3.77 o 
   7   3   3       33.12       26.42      1.91 o 
   8   3   3      414.24      420.94     13.37 o 
   9   3   3      353.19      355.92     12.27 o 
  10   3   3      182.16      173.32      8.02 o 
  11   3   3       35.12       35.10      4.20 o 
  12   3   3        0.29       -2.67      1.78 o 
  -8   4   3       73.99       58.96      5.16 o 
  -7   4   3      112.07      121.79      6.82 o 
  -6   4   3       62.99       71.73      4.97 o 
  -5   4   3       12.67       12.63      2.42 o 
  -4   4   3      706.30      697.07     13.54 o 
  -3   4   3     1037.62     1033.17     18.87 o 
  -2   4   3       49.12       46.50      2.09 o 
  -1   4   3      253.24      263.00      5.22 o 
   0   4   3      609.78      671.27      9.07 o 
   1   4   3      211.32      210.46      3.28 o 
   2   4   3      165.00      162.34      2.67 o 
   3   4   3        3.92        4.62      0.73 o 
   4   4   3     1864.91     2032.86     34.59 o 
   5   4   3      233.69      251.43      5.35 o 
   6   4   3        0.25        0.17      0.59 o 
   7   4   3        0.37        0.10      0.59 o 
   8   4   3     2489.62     2567.79     63.98 o 
   9   4   3      225.20      226.70      9.03 o 
  10   4   3      105.24      104.39      6.08 o 
  11   4   3       10.62       11.47      2.81 o 
  12   4   3       28.36       40.17      4.62 o 
  13   4   3        8.14        4.38      2.85 o 
  -7   5   3      114.57      127.41      7.23 o 
  -6   5   3      788.66      799.21     23.78 o 
  -5   5   3      303.70      314.44     11.36 o 
  -4   5   3      267.08      267.26      6.59 o 
  -3   5   3      338.12      340.13      7.68 o 
  -2   5   3     1269.64     1287.75     18.10 o 
  -1   5   3       33.43       34.97      1.21 o 
   0   5   3       94.28       99.30      2.15 o 
   1   5   3     1118.20     1167.64     15.29 o 
   2   5   3      274.38      295.36      6.06 o 
   3   5   3      503.36      540.51      7.55 o 
   4   5   3     2224.30     2448.80     38.63 o 
   5   5   3     3205.94     3407.15     44.69 o 
   6   5   3      328.48      352.54      7.28 o 
   7   5   3       52.60       49.26      2.29 o 
   8   5   3       87.35       93.59      2.91 o 
   9   5   3      285.41      286.71     10.38 o 
  10   5   3       22.66       28.17      3.48 o 
  11   5   3      249.26      234.52      9.94 o 
  12   5   3       30.40       24.64      3.69 o 
  13   5   3      237.48      276.94     12.07 o 
  -7   6   3      121.38      118.56      7.20 o 
  -6   6   3        2.59        8.25      2.61 o 
  -5   6   3        0.07        2.22      1.99 o 
  -4   6   3      960.93      938.28     14.25 o 
  -3   6   3      400.04      411.21      7.15 o 
  -2   6   3      643.16      626.61      9.80 o 
  -1   6   3        4.80        4.88      0.70 o 
   0   6   3      580.95      593.66      8.58 o 
   1   6   3      205.60      203.29      3.59 o 
   2   6   3      170.03      165.06      3.06 o 
   3   6   3        2.35        9.07      0.78 o 
   4   6   3      278.93      343.49      6.67 o 
   5   6   3       92.67       87.84      2.22 o 
   6   6   3      107.31      105.02      3.71 o 
   7   6   3     1168.43     1222.26     21.86 o 
   8   6   3      169.02      186.12      4.76 o 
   9   6   3       39.52       42.21      3.69 o 
  10   6   3      841.21      849.29     24.35 o 
  11   6   3       25.07       25.28      3.41 o 
  12   6   3       57.14       57.90      5.02 o 
  13   6   3        4.32        2.33      2.62 o 
  -6   7   3        5.75        6.34      1.94 o 
  -5   7   3      182.57      191.36      5.81 o 
  -4   7   3        0.00        0.37      1.64 o 
  -3   7   3      341.35      327.05      6.27 o 
  -2   7   3       14.09       16.93      1.42 o 
  -1   7   3      377.86      367.49      5.42 o 
   0   7   3       22.27       23.30      1.29 o 
   1   7   3       56.99       66.46      3.75 o 
   2   7   3        1.63        0.17      0.61 o 
   3   7   3      320.38      357.99      5.68 o 
   4   7   3        0.04       -0.02      0.59 o 
   5   7   3        9.41       11.64      1.23 o 
   6   7   3       91.22       97.42      2.54 o 
   7   7   3      461.87      459.25     10.45 o 
   8   7   3       32.25       29.17      1.72 o 
   9   7   3      128.68      116.55      5.84 o 
  10   7   3       90.07       89.23      5.41 o 
  11   7   3       62.45       57.91      4.87 o 
  12   7   3       13.69       12.56      2.97 o 
  13   7   3        4.41        2.02      2.63 o 
  -5   8   3        0.26        1.33      1.60 o 
  -4   8   3        2.94        2.23      1.45 o 
  -3   8   3      144.02      142.45      3.84 o 
  -2   8   3       31.66       28.51      1.78 o 
  -1   8   3      247.26      227.79      4.56 o 
   0   8   3       48.33       40.89      1.80 o 
   1   8   3        5.97        7.00      0.97 o 
   2   8   3        0.11        0.07      0.69 o 
   3   8   3       13.21       13.86      1.10 o 
   4   8   3      100.97      108.39      2.65 o 
   5   8   3       10.89        9.70      1.27 o 
   6   8   3      265.06      276.51      6.22 o 
   7   8   3        8.96        9.30      1.48 o 
   8   8   3       80.22       78.76      3.11 o 
   9   8   3       19.41       24.49      4.14 o 
  10   8   3      165.29      176.63      5.26 o 
  11   8   3       54.79       56.68      3.16 o 
  12   8   3        1.33       -1.03      1.90 o 
  13   8   3       24.52       21.24      3.81 o 
  -3   9   3        2.35        4.63      1.66 o 
  -2   9   3       62.03       61.43      3.38 o 
  -1   9   3       31.72       28.70      1.63 o 
   0   9   3      143.92      149.85      3.14 o 
   1   9   3        8.51       10.17      1.31 o 
   2   9   3       13.22       10.28      1.15 o 
   3   9   3       18.43       16.42      1.28 o 
   4   9   3      223.85      214.35      4.26 o 
   5   9   3       49.43       55.10      2.57 o 
   6   9   3       26.56       29.75      1.97 o 
   7   9   3       17.58       18.53      1.73 o 
   8   9   3       43.40       50.44      2.14 o 
   9   9   3       20.04       17.44      1.45 o 
  10   9   3      129.61      136.56      4.65 o 
  11   9   3       22.94       20.48      2.25 o 
  12   9   3        2.99        2.24      1.61 o 
  13   9   3        8.41       13.39      2.27 o 
  -2  10   3        0.52       -2.63      1.99 o 
  -1  10   3       17.15       16.99      1.61 o 
   0  10   3       91.00       86.85      2.85 o 
   1  10   3       63.63       72.30      2.58 o 
   2  10   3        8.87       11.70      1.29 o 
   3  10   3       40.25       30.96      2.02 o 
   4  10   3       51.39       42.86      1.99 o 
   5  10   3      303.60      273.68      5.23 o 
   6  10   3      136.73      142.88      8.95 o 
   7  10   3       20.33       23.84      2.00 o 
   8  10   3       61.84       62.56      3.01 o 
   9  10   3        2.30        4.32      1.37 o 
  10  10   3        0.65        2.87      1.43 o 
  11  10   3        8.72        8.45      1.90 o 
  12  10   3       65.31       63.62      6.72 o 
  -1  11   3       15.53       18.91      3.57 o 
   0  11   3        5.39        4.76      2.57 o 
   1  11   3      198.58      211.20      4.81 o 
   2  11   3       68.89       75.30      2.75 o 
   3  11   3       33.71       33.22      2.00 o 
   4  11   3       46.18       42.01      2.12 o 
   5  11   3      436.98      439.16      7.59 o 
   6  11   3       27.19       19.57      3.21 o 
   7  11   3        2.06        1.53      1.94 o 
   8  11   3       11.62        9.33      1.70 o 
   9  11   3       10.10        7.78      1.69 o 
  10  11   3      118.07      123.85      6.38 o 
  11  11   3       20.56       19.32      3.22 o 
  12  11   3       42.93       47.57      4.58 o 
   1  12   3      107.78      120.00      7.44 o 
   2  12   3      173.98      178.58      9.08 o 
   3  12   3       80.37       83.95      6.07 o 
   4  12   3       37.23       39.44      2.14 o 
   5  12   3       62.43       63.44      2.63 o 
   6  12   3      143.47      141.86      4.88 o 
   7  12   3      291.65      315.65      7.90 o 
   8  12   3      119.13      112.35      4.34 o 
   9  12   3        1.53        0.10      1.70 o 
  10  12   3      177.65      173.52      5.62 o 
  11  12   3      115.00      133.83      7.04 o 
   3  13   3      314.39      306.14     12.91 o 
   4  13   3       18.02       23.26      4.06 o 
   5  13   3        1.26        2.55      2.62 o 
   6  13   3        5.72        4.96      2.29 o 
   7  13   3      252.43      250.09      7.05 o 
   8  13   3       37.58       40.35      3.00 o 
   9  13   3       36.62       33.42      2.79 o 
  10  13   3       27.75       31.31      2.78 o 
  -7 -13   4        1.59       -1.53      2.30 o 
  -6 -13   4       16.22       13.56      3.15 o 
  -5 -13   4       23.09       23.88      5.90 o 
  -4 -13   4        2.15        3.26      1.77 o 
  -9 -12   4      139.82      151.18      7.80 o 
  -8 -12   4      249.51      267.16     10.56 o 
  -7 -12   4        7.68        7.73      2.68 o 
  -6 -12   4       67.51       67.22      5.16 o 
  -5 -12   4      102.21      106.04      4.46 o 
  -4 -12   4       66.69       67.81      3.53 o 
  -3 -12   4       17.00       17.27      2.20 o 
  -2 -12   4        1.67        1.43      1.59 o 
  -1 -12   4       22.82       25.83      6.64 o 
 -10 -11   4       34.70       30.73      4.30 o 
  -9 -11   4       50.54       55.56      4.90 o 
  -8 -11   4       94.35       94.00      5.94 o 
  -7 -11   4        7.79        6.61      2.53 o 
  -6 -11   4      187.09      196.33      8.24 o 
  -5 -11   4       39.48       40.27      4.48 o 
  -4 -11   4        3.24        3.35      1.90 o 
  -3 -11   4       18.59       14.12      1.96 o 
  -2 -11   4      250.46      241.22      6.53 o 
  -1 -11   4       15.68       19.88      5.15 o 
   0 -11   4       27.49       30.45      2.70 o 
   1 -11   4      673.62      696.11     14.06 o 
 -11 -10   4       18.75       19.25      3.71 o 
 -10 -10   4      378.23      423.73     14.12 o 
  -9 -10   4       13.34       12.98      2.94 o 
  -8 -10   4      163.76      163.56      7.42 o 
  -7 -10   4      372.35      374.43     12.11 o 
  -6 -10   4      449.47      443.38     13.41 o 
  -5 -10   4      264.78      249.38      6.43 o 
  -4 -10   4       18.31       18.68      2.01 o 
  -3 -10   4      103.01       91.25      3.70 o 
  -2 -10   4       84.40       80.99      3.51 o 
  -1 -10   4      160.52      160.72      5.01 o 
   0 -10   4       75.09       74.82      3.56 o 
   1 -10   4       65.00       70.54      5.83 o 
   2 -10   4       33.18       24.84      2.46 o 
   3 -10   4        4.17        3.88      2.77 o 
 -11  -9   4      132.76      148.42      7.79 o 
 -10  -9   4        0.13       -0.20      2.24 o 
  -9  -9   4        0.00        0.28      1.98 o 
  -8  -9   4        1.24        2.65      2.17 o 
  -7  -9   4        0.25       -2.33      1.55 o 
  -6  -9   4        6.25        4.78      2.10 o 
  -5  -9   4      244.57      249.60     12.41 o 
  -4  -9   4      469.15      450.76      9.28 o 
  -3  -9   4      238.68      213.37      5.58 o 
  -2  -9   4        0.59        0.67      1.17 o 
  -1  -9   4       10.64       11.53      1.68 o 
   0  -9   4        0.26        0.85      2.27 o 
   1  -9   4       35.02       42.03      2.65 o 
   2  -9   4       12.67       12.04      1.86 o 
   3  -9   4       14.33       12.87      2.42 o 
   4  -9   4      171.12      185.00     11.11 o 
 -11  -8   4        6.13        8.68      2.87 o 
 -10  -8   4        1.37        8.24      2.73 o 
  -9  -8   4      125.17      129.25      6.45 o 
  -8  -8   4       15.50       11.83      2.55 o 
  -7  -8   4       90.91      103.23      5.36 o 
  -6  -8   4      584.89      533.56     14.68 o 
  -5  -8   4      527.22      505.98     13.96 o 
  -4  -8   4       15.99       15.87      1.74 o 
  -3  -8   4      216.52      204.28      6.54 o 
  -2  -8   4      118.69      121.25      3.96 o 
  -1  -8   4       49.97       47.10      2.57 o 
   0  -8   4       58.90       52.92      2.73 o 
   1  -8   4       13.64       13.03      1.69 o 
   2  -8   4       13.64       13.24      2.13 o 
   3  -8   4      154.44      147.83      4.80 o 
   4  -8   4        5.42        3.67      1.62 o 
   5  -8   4        4.31        9.56      2.99 o 
 -11  -7   4       95.66      106.01      4.50 o 
 -10  -7   4        1.28        6.08      1.63 o 
  -9  -7   4      133.58      154.84      7.79 o 
  -8  -7   4       52.59       53.99      2.72 o 
  -7  -7   4       12.32       12.57      3.22 o 
  -6  -7   4        0.11       -0.59      0.82 o 
  -5  -7   4        0.25       -0.50      1.50 o 
  -4  -7   4      897.68      866.43     14.86 o 
  -3  -7   4        6.92        9.96      1.38 o 
  -2  -7   4     1182.39     1145.23     20.88 o 
  -1  -7   4       24.89       25.75      2.68 o 
   0  -7   4       72.27       70.20      2.94 o 
   1  -7   4       78.68       77.57      3.93 o 
   2  -7   4        4.39        3.03      1.36 o 
   3  -7   4        0.48        0.63      1.18 o 
   4  -7   4       27.33       24.99      2.59 o 
   5  -7   4        3.64        1.69      2.06 o 
   6  -7   4       36.59       39.99      4.26 o 
 -11  -6   4       42.73       40.41      2.93 o 
 -10  -6   4      137.22      134.71      4.76 o 
  -9  -6   4        0.07       -1.38      1.16 o 
  -8  -6   4       72.32       61.52      3.76 o 
  -7  -6   4       48.08       55.29      2.83 o 
  -6  -6   4      121.45      121.70      3.57 o 
  -5  -6   4        0.84       -0.49      0.69 o 
  -4  -6   4       12.00       16.01      2.13 o 
  -3  -6   4       27.88       23.39      0.85 o 
  -2  -6   4        6.36        7.50      1.16 o 
  -1  -6   4      157.65      163.65      4.13 o 
   0  -6   4      421.91      418.66      8.07 o 
   1  -6   4        0.00        0.94      0.99 o 
   2  -6   4       71.21       79.35      6.71 o 
   3  -6   4      216.01      195.74      5.16 o 
   4  -6   4       85.10       82.78      3.39 o 
   5  -6   4      250.61      232.55      6.15 o 
   6  -6   4       21.06       17.33      2.98 o 
   7  -6   4       17.03       19.79      3.45 o 
 -11  -5   4        0.04        1.51      2.24 o 
 -10  -5   4        3.00        8.96      2.50 o 
  -9  -5   4      104.01      110.72      5.82 o 
  -8  -5   4        2.82       -0.29      1.04 o 
  -7  -5   4       81.93       76.54      2.98 o 
  -6  -5   4      334.74      368.69      8.33 o 
  -5  -5   4        0.44        1.79      0.82 o 
  -4  -5   4       17.00       28.08      2.19 o 
  -3  -5   4     1053.87     1062.00     14.31 o 
  -2  -5   4     1573.39     1618.09     25.23 o 
  -1  -5   4      139.48      162.64     10.27 o 
   0  -5   4      287.41      279.19      5.72 o 
   1  -5   4      266.54      255.04      5.50 o 
   2  -5   4     1074.48     1113.77     16.12 o 
   3  -5   4        9.78        7.92      0.98 o 
   4  -5   4       27.50       28.16      1.63 o 
   5  -5   4       63.24       69.12      3.01 o 
   6  -5   4      110.91      111.62      4.05 o 
   7  -5   4       34.73       27.06      2.38 o 
   8  -5   4        0.44        3.58      2.36 o 
 -11  -4   4      103.63      113.21      6.84 o 
 -10  -4   4      303.25      296.73     11.48 o 
  -9  -4   4      199.52      180.88      7.91 o 
  -8  -4   4      340.92      294.48     10.34 o 
  -7  -4   4      183.76      185.20      7.21 o 
  -6  -4   4      424.57      424.65      8.47 o 
  -5  -4   4      108.09      101.03      3.04 o 
  -4  -4   4      104.94      123.47      3.18 o 
  -3  -4   4     4610.84     4925.41     62.00 o 
  -2  -4   4      176.88      176.79      3.05 o 
  -1  -4   4      357.29      389.66      7.07 o 
   0  -4   4      326.24      349.24      6.52 o 
   1  -4   4     3404.45     3580.11     48.88 o 
   2  -4   4     2301.45     2328.16     30.14 o 
   3  -4   4       13.60       17.63      2.09 o 
   4  -4   4       45.56       48.95      1.87 o 
   5  -4   4      691.99      547.09     15.83 o 
   6  -4   4       19.85       19.30      2.52 o 
   7  -4   4       26.68       26.96      3.26 o 
   8  -4   4       17.40       17.23      2.95 o 
   9  -4   4        2.48        1.81      2.36 o 
 -11  -3   4       21.77       15.66      3.22 o 
 -10  -3   4       96.91       96.97      6.04 o 
  -9  -3   4      576.17      497.36     16.04 o 
  -8  -3   4       12.16       13.40      2.39 o 
  -7  -3   4      198.85      211.21      7.99 o 
  -6  -3   4       44.57       53.71      3.35 o 
  -5  -3   4      281.40      248.37      8.06 o 
  -4  -3   4       25.08       44.35      1.83 o 
  -3  -3   4       13.46       18.44      1.18 o 
  -2  -3   4       24.42       25.06      1.02 o 
  -1  -3   4     1939.33     1949.55     29.52 o 
   0  -3   4      652.49      644.17     10.58 o 
   1  -3   4      975.34      990.60     18.46 o 
   2  -3   4      280.66      292.05      6.34 o 
   3  -3   4       34.73       29.37      1.31 o 
   4  -3   4      259.90      291.74      8.53 o 
   5  -3   4       90.10       94.82      4.64 o 
   6  -3   4       17.67       14.56      2.36 o 
   7  -3   4      248.16      273.96     10.08 o 
   8  -3   4      335.31      300.00     11.19 o 
   9  -3   4        1.03        0.46      1.87 o 
  10  -3   4       11.13       13.51      3.27 o 
 -11  -2   4       21.62       20.09      3.60 o 
 -10  -2   4       41.86       36.12      4.13 o 
  -9  -2   4        1.88       -1.15      1.72 o 
  -8  -2   4        8.00        4.38      1.91 o 
  -7  -2   4       43.38       25.42      2.77 o 
  -6  -2   4        6.16        9.13      1.85 o 
  -5  -2   4       51.33       65.43      3.54 o 
  -4  -2   4      274.33      300.72      9.11 o 
  -3  -2   4      100.18      109.58      2.25 o 
  -2  -2   4      429.08      481.76      8.39 o 
  -1  -2   4     2737.46     2804.85     41.71 o 
   0  -2   4      872.89      876.93     16.34 o 
   1  -2   4      204.19      202.44      3.23 o 
   2  -2   4      619.87      624.87     11.85 o 
   3  -2   4      576.75      629.46     14.86 o 
   4  -2   4       53.02       47.17      2.70 o 
   5  -2   4       34.83       49.32      3.14 o 
   6  -2   4        0.50        0.14      1.23 o 
   7  -2   4        9.86       10.96      2.16 o 
   8  -2   4       25.56       20.54      2.87 o 
   9  -2   4        3.07        1.60      1.91 o 
  10  -2   4       14.97       19.41      3.39 o 
 -10  -1   4        6.21        8.22      2.67 o 
  -9  -1   4       86.21       77.12      5.48 o 
  -8  -1   4        9.40       10.11      2.42 o 
  -7  -1   4      130.00      134.63      6.39 o 
  -6  -1   4       26.84       28.02      1.58 o 
  -5  -1   4       67.16       65.07      3.63 o 
  -4  -1   4       10.11        9.11      0.92 o 
  -2  -1   4      276.28      295.25      4.54 o 
  -1  -1   4      966.58      978.45     15.85 o 
   0  -1   4      339.65      331.61      7.45 o 
   1  -1   4       20.21       27.44      0.90 o 
   2  -1   4      349.82      329.66      8.05 o 
   3  -1   4      630.68      634.88     10.97 o 
   4  -1   4      462.87      450.17     12.61 o 
   5  -1   4      117.31      146.33      5.72 o 
   6  -1   4      421.56      429.29     13.04 o 
   7  -1   4       32.36       28.20      2.87 o 
   8  -1   4      114.65      123.49      6.27 o 
   9  -1   4       28.53       20.73      3.15 o 
  10  -1   4       97.62       87.94      5.91 o 
  11  -1   4       38.33       43.21      4.83 o 
 -10   0   4        5.82        9.22      2.83 o 
  -9   0   4        2.13        4.12      2.24 o 
  -8   0   4        1.83        1.50      1.82 o 
  -7   0   4       14.99       13.25      2.50 o 
  -6   0   4        0.54       -0.21      1.41 o 
  -5   0   4       52.30       50.72      2.00 o 
  -4   0   4      641.03      672.89     12.45 o 
  -3   0   4        0.07        0.95      0.59 o 
  -2   0   4      261.41      266.62      5.42 o 
  -1   0   4       17.78       19.30      0.90 o 
   0   0   4      168.95      160.23      2.43 o 
   1   0   4      917.70      849.45     15.64 o 
   2   0   4     1831.30     1689.19     42.18 o 
   3   0   4        2.39        4.21      0.62 o 
   4   0   4     4149.64     4470.01    106.99 o 
   5   0   4        7.63        8.58      1.63 o 
   6   0   4     1363.37     1407.49     36.08 o 
   7   0   4      130.12      142.03      6.25 o 
   8   0   4      128.67      137.39      6.58 o 
   9   0   4        2.49        1.77      1.83 o 
  10   0   4       57.52       55.13      4.67 o 
  11   0   4       45.50       44.50      4.68 o 
 -10   1   4       24.60       28.39      4.14 o 
  -9   1   4        6.89        4.83      2.50 o 
  -8   1   4        0.23       -0.87      1.69 o 
  -7   1   4       96.44       83.69      5.26 o 
  -6   1   4       22.10       25.02      2.89 o 
  -5   1   4      263.87      262.91      5.87 o 
  -4   1   4      222.04      238.52      5.36 o 
  -3   1   4      485.44      461.87      8.94 o 
  -2   1   4       74.89       79.69      2.38 o 
  -1   1   4       99.83      168.30      5.20 o 
   0   1   4        0.69        0.01      0.31 o 
   1   1   4     2509.06     2386.98     65.15 o 
   2   1   4      118.11      122.15      3.91 o 
   4   1   4        0.66        2.12      1.31 o 
   5   1   4       11.89       14.58      1.02 o 
   6   1   4      264.98      286.63      9.44 o 
   7   1   4       70.19       68.18      4.23 o 
   8   1   4        6.28        6.94      1.93 o 
   9   1   4       20.37       18.82      2.82 o 
  10   1   4       19.33       18.51      3.08 o 
  11   1   4       56.62       67.73      5.55 o 
  12   1   4       14.95       19.53      3.75 o 
  -9   2   4        4.53        5.77      2.68 o 
  -8   2   4       48.34       51.79      4.76 o 
  -7   2   4      187.43      203.56      8.94 o 
  -6   2   4      305.95      295.01     10.77 o 
  -5   2   4       43.19       42.47      2.10 o 
  -4   2   4      424.86      384.39      7.99 o 
  -3   2   4      127.22      145.91      3.79 o 
  -2   2   4      677.64      618.85     11.56 o 
  -1   2   4        2.98        4.66      1.08 o 
   0   2   4     1174.52     1234.88     29.87 o 
   1   2   4       10.65        7.30      1.12 o 
   2   2   4        0.99        2.95      0.82 o 
   3   2   4        4.50        7.55      0.76 o 
   4   2   4      224.51      238.05     12.20 o 
   5   2   4      682.85      692.21     20.04 o 
   6   2   4      137.35      152.82      4.15 o 
   7   2   4       30.60       26.54      2.66 o 
   8   2   4       39.86       40.45      3.62 o 
   9   2   4       18.29       25.15      3.25 o 
  10   2   4       98.82      105.50      6.34 o 
  11   2   4       78.07       73.10      5.54 o 
  12   2   4       11.16       16.55      3.47 o 
  -9   3   4      102.88       95.68      6.75 o 
  -8   3   4      431.51      416.31     15.12 o 
  -7   3   4       12.00       14.18      2.84 o 
  -6   3   4       13.39       13.98      2.58 o 
  -5   3   4      895.97      906.03     17.07 o 
  -4   3   4      207.72      206.08      5.16 o 
  -3   3   4      442.88      422.42      9.33 o 
  -2   3   4     2333.28     2438.27     47.97 o 
  -1   3   4    12108.64    12007.70    278.00 o 
   0   3   4       73.72       85.46      2.07 o 
   1   3   4     3440.07     3648.05     45.85 o 
   2   3   4       38.37       37.50      2.15 o 
   3   3   4       86.27       96.22      3.57 o 
   5   3   4     2764.26     3045.61     51.27 o 
   6   3   4      484.48      530.22      9.98 o 
   7   3   4      323.93      308.03      6.30 o 
   8   3   4       64.04       47.80      3.79 o 
   9   3   4     2542.95     2457.12     62.12 o 
  10   3   4      236.21      254.31     10.23 o 
  11   3   4      154.34      180.16      8.69 o 
  12   3   4       27.20       34.68      4.26 o 
  -8   4   4       76.86       94.81      6.53 o 
  -7   4   4      195.76      224.49      9.95 o 
  -6   4   4      793.68      756.14     22.62 o 
  -5   4   4      323.75      323.89     11.60 o 
  -4   4   4      593.82      570.06     11.59 o 
  -3   4   4       68.83       68.75      2.75 o 
  -2   4   4      237.33      256.83      5.95 o 
  -1   4   4        3.34        1.85      1.04 o 
   0   4   4       55.72       61.72      1.46 o 
   1   4   4      651.88      702.27      9.32 o 
   2   4   4        4.36        2.81      0.47 o 
   3   4   4       18.12       18.99      1.13 o 
   4   4   4      852.64     1007.95     17.89 o 
   5   4   4      308.42      285.21     27.57 o 
   6   4   4     1163.03     1274.83     22.39 o 
   7   4   4      422.07      452.09      8.89 o 
   8   4   4      587.80      557.22     16.60 o 
   9   4   4        8.19        7.13      2.22 o 
  10   4   4      924.11      914.26     26.22 o 
  11   4   4      419.19      446.30     15.45 o 
  12   4   4      172.08      191.16      9.31 o 
  13   4   4        5.04        9.66      3.29 o 
  -7   5   4        0.28        3.33      2.44 o 
  -6   5   4      314.98      303.42     11.85 o 
  -5   5   4        4.31        8.32      2.32 o 
  -4   5   4       11.89       14.16      1.79 o 
  -3   5   4      495.23      484.32     10.22 o 
  -2   5   4      682.77      661.09     12.96 o 
  -1   5   4      317.07      382.83      7.39 o 
   0   5   4      484.99      529.15      7.52 o 
   1   5   4      498.33      575.54      7.97 o 
   2   5   4        0.00       -0.54      0.41 o 
   3   5   4      766.11      733.77     12.38 o 
   4   5   4        0.42        0.87      0.66 o 
   5   5   4     1189.67     1304.65     17.86 o 
   6   5   4      637.36      651.11     17.42 o 
   7   5   4      727.56      838.96     15.47 o 
   8   5   4      447.25      456.81      9.18 o 
   9   5   4      514.33      513.41     15.94 o 
  10   5   4       23.92       23.61      3.17 o 
  11   5   4       54.46       49.06      4.62 o 
  12   5   4      129.04      119.60      7.15 o 
  13   5   4      191.69      192.83      9.80 o 
  -6   6   4        7.04        7.24      2.62 o 
  -5   6   4       15.56       10.70      2.62 o 
  -4   6   4       46.83       45.54      2.71 o 
  -3   6   4       59.73       57.82      2.22 o 
  -2   6   4      669.64      645.13     10.08 o 
  -1   6   4       58.03       59.02      2.04 o 
   0   6   4      246.17      252.41      4.28 o 
   1   6   4       21.98       24.19      1.18 o 
   2   6   4      211.49      214.46      3.61 o 
   3   6   4       26.60       26.07      1.13 o 
   4   6   4        3.78        0.24      0.69 o 
   5   6   4      106.75      120.16      3.18 o 
   6   6   4      119.36      145.77      3.24 o 
   7   6   4        5.81        8.66      1.18 o 
   8   6   4       12.78        9.65      1.66 o 
   9   6   4       10.38        6.82      2.20 o 
  10   6   4      210.21      199.14      8.57 o 
  11   6   4        1.71        3.99      2.22 o 
  12   6   4        4.42        1.71      2.19 o 
  13   6   4      125.75      115.82      7.33 o 
  -5   7   4       11.61       10.83      1.90 o 
  -4   7   4       28.36       32.45      2.38 o 
  -3   7   4       18.05       17.56      1.50 o 
  -2   7   4      214.69      214.83      4.60 o 
  -1   7   4      267.76      250.88      4.13 o 
   0   7   4      140.46      122.61      2.80 o 
   1   7   4        8.99       10.31      0.93 o 
   2   7   4       14.83       17.58      1.26 o 
   3   7   4      630.98      610.63      8.75 o 
   4   7   4       59.65       74.48      2.90 o 
   5   7   4       43.62       44.45      2.01 o 
   6   7   4        8.60       12.75      1.36 o 
   7   7   4        0.00        0.23      0.75 o 
   8   7   4       44.19       44.95      1.88 o 
   9   7   4        0.43       -0.14      1.51 o 
  10   7   4        1.99        0.56      1.84 o 
  11   7   4      388.89      407.27     14.23 o 
  12   7   4       12.09        7.45      2.69 o 
  13   7   4        6.95        7.15      2.86 o 
  -5   8   4        2.66       -0.33      2.31 o 
  -4   8   4       35.38       44.89      4.39 o 
  -3   8   4       37.80       38.69      2.11 o 
  -2   8   4      152.09      149.43      3.83 o 
  -1   8   4       21.66       21.69      1.61 o 
   0   8   4      676.00      665.63      8.83 o 
   1   8   4      435.78      427.57      6.85 o 
   2   8   4       92.95       98.76      2.52 o 
   3   8   4        7.43        6.84      0.89 o 
   4   8   4        9.97        6.86      0.88 o 
   5   8   4        0.28        0.34      0.84 o 
   6   8   4       21.99       22.62      2.45 o 
   7   8   4        0.05        0.88      0.96 o 
   8   8   4        9.56       11.55      1.55 o 
   9   8   4        1.95        0.40      0.88 o 
  10   8   4       40.52       37.82      2.47 o 
  11   8   4       17.47       17.45      2.97 o 
  12   8   4       41.06       43.50      4.45 o 
  13   8   4        9.47        4.69      2.71 o 
  -3   9   4        4.08        5.84      2.54 o 
  -2   9   4       13.75       13.04      1.97 o 
  -1   9   4        2.26        2.35      0.88 o 
   0   9   4       52.46       49.58      2.09 o 
   1   9   4        7.12        4.84      1.01 o 
   2   9   4        0.53        0.18      0.81 o 
   3   9   4       61.58       58.08      2.03 o 
   4   9   4       16.13       11.87      1.12 o 
   5   9   4       19.09       15.46      1.57 o 
   6   9   4       71.50       67.43      2.80 o 
   7   9   4       10.15        7.93      1.35 o 
   8   9   4        4.10        3.68      1.49 o 
   9   9   4      124.57      116.27      5.29 o 
  10   9   4        2.42        2.28      1.31 o 
  11   9   4       17.80       19.25      3.68 o 
  12   9   4       21.73       22.10      4.57 o 
  13   9   4        2.96        1.20      1.68 o 
  -2  10   4       53.25       53.51      5.03 o 
  -1  10   4        4.50        4.53      2.39 o 
   0  10   4       84.40       86.74      5.79 o 
   1  10   4      104.37       95.61      3.83 o 
   2  10   4      149.79      144.07      3.55 o 
   3  10   4      484.01      490.53      8.14 o 
   4  10   4      197.92      200.64      4.21 o 
   5  10   4       60.02       50.99      2.63 o 
   6  10   4       65.76       59.89      2.87 o 
   7  10   4      411.40      374.40      8.23 o 
   8  10   4       30.43       21.89      1.99 o 
   9  10   4        4.70        1.03      1.43 o 
  10  10   4       24.18       33.20      2.46 o 
  11  10   4       33.05       35.99      4.35 o 
  12  10   4       51.77       67.83      3.64 o 
  -1  11   4       16.47       22.74      3.91 o 
   0  11   4        0.36       -1.15      2.23 o 
   1  11   4      185.57      183.13      8.91 o 
   2  11   4      208.01      205.95      9.47 o 
   3  11   4       15.50       12.77      3.15 o 
   4  11   4        5.13        4.66      1.14 o 
   5  11   4      139.55      129.83      3.45 o 
   6  11   4     1041.10     1050.73     21.92 o 
   7  11   4      386.41      391.62      8.81 o 
   8  11   4        8.23        3.88      1.47 o 
   9  11   4      114.59      111.56      4.19 o 
  10  11   4       33.46       32.45      3.57 o 
  11  11   4       34.57       28.73      3.63 o 
  12  11   4       10.15       20.25      3.54 o 
   1  12   4      134.88      130.30      7.86 o 
   2  12   4        7.50        9.71      3.11 o 
   3  12   4        7.90       11.56      3.09 o 
   4  12   4      126.71      126.54      7.48 o 
   5  12   4       30.24       34.97      4.14 o 
   6  12   4      113.30      121.49      4.46 o 
   7  12   4       59.82       49.49      3.01 o 
   8  12   4       14.53       20.74      2.22 o 
   9  12   4        0.18        3.50      1.54 o 
  10  12   4       19.83       18.72      3.54 o 
  11  12   4       18.13       15.49      3.15 o 
   3  13   4       84.92       87.55      6.69 o 
   4  13   4        9.60       10.98      3.35 o 
   5  13   4       30.65       24.83      3.93 o 
   6  13   4        4.83        1.91      2.53 o 
   7  13   4       15.78       16.96      3.54 o 
   8  13   4       68.82       61.62      5.32 o 
   9  13   4      126.68      127.23      7.51 o 
  10  13   4        0.01        0.29      1.60 o 
  -8 -12   5       38.85       43.11      4.70 o 
  -7 -12   5        0.64        2.73      2.68 o 
  -6 -12   5      172.57      167.22      7.90 o 
  -5 -12   5      134.33      144.12      5.14 o 
  -4 -12   5       22.12       19.90      2.37 o 
  -3 -12   5       76.42       79.72      8.54 o 
  -2 -12   5        1.03        0.20      1.60 o 
  -1 -12   5        1.26        2.09      2.98 o 
  -9 -11   5        1.45       -0.77      2.25 o 
  -8 -11   5      262.45      267.84     10.31 o 
  -7 -11   5      178.21      158.31      7.50 o 
  -6 -11   5       15.14        9.36      2.77 o 
  -5 -11   5        0.13       -0.07      1.40 o 
  -4 -11   5       38.06       40.76      2.80 o 
  -3 -11   5      125.09      113.92      4.35 o 
  -2 -11   5       10.41       10.03      1.91 o 
  -1 -11   5       43.24       42.70      2.92 o 
   0 -11   5       65.48       66.73      3.60 o 
   1 -11   5        1.25        1.55      2.27 o 
 -10 -10   5      126.98      135.54      7.29 o 
  -9 -10   5        0.14        0.63      2.20 o 
  -8 -10   5        0.01       -1.47      1.97 o 
  -7 -10   5        0.06        5.41      2.29 o 
  -6 -10   5      262.51      256.77      9.43 o 
  -5 -10   5      265.09      255.55     10.68 o 
  -4 -10   5       38.88       37.19      2.58 o 
  -3 -10   5       75.17       73.86      3.39 o 
  -2 -10   5        3.39        2.57      1.47 o 
  -1 -10   5       68.72       68.51      3.37 o 
   0 -10   5        0.74        0.23      1.29 o 
   1 -10   5       58.43       53.75      3.21 o 
   2 -10   5        1.55        0.77      1.59 o 
   3 -10   5       90.28       87.46      4.24 o 
 -11  -9   5        0.26        0.72      2.47 o 
 -10  -9   5        1.71       -2.25      2.15 o 
  -9  -9   5       60.84       67.19      5.00 o 
  -8  -9   5       28.00       31.94      3.51 o 
  -7  -9   5        2.40        3.16      1.97 o 
  -6  -9   5        0.46        2.61      2.02 o 
  -5  -9   5       10.77       11.22      2.56 o 
  -4  -9   5      165.79      158.78      6.08 o 
  -3  -9   5       23.02       22.24      2.07 o 
  -2  -9   5        0.94        0.43      1.27 o 
  -1  -9   5      179.53      172.66      5.04 o 
   0  -9   5       42.24       43.51      2.66 o 
   1  -9   5       34.88       38.53      2.61 o 
   2  -9   5       14.44       16.29      2.53 o 
   3  -9   5        0.07        1.94      1.49 o 
   4  -9   5        1.90        3.42      1.75 o 
 -11  -8   5        3.61        3.30      2.71 o 
 -10  -8   5        0.47       -0.58      2.10 o 
  -9  -8   5        5.33        3.17      2.20 o 
  -8  -8   5        0.81       -0.92      1.78 o 
  -7  -8   5        0.89       -0.57      1.69 o 
  -6  -8   5       70.36       67.35      4.27 o 
  -5  -8   5      295.14      275.70      9.14 o 
  -4  -8   5      432.06      415.56      8.59 o 
  -3  -8   5      785.54      733.50     13.29 o 
  -2  -8   5        0.33        0.31      1.20 o 
  -1  -8   5       75.06       76.73      3.18 o 
   0  -8   5        0.96       -0.04      1.56 o 
   1  -8   5        2.80        0.93      1.28 o 
   2  -8   5       12.20       15.15      2.71 o 
   3  -8   5       22.54       18.35      2.07 o 
   4  -8   5       69.91       77.79      3.72 o 
   5  -8   5       92.76       96.59      4.66 o 
 -11  -7   5       48.46       46.53      3.24 o 
 -10  -7   5        0.29       -1.78      1.83 o 
  -9  -7   5        9.63        8.63      2.21 o 
  -8  -7   5       22.29       15.86      2.71 o 
  -7  -7   5       14.55       16.48      2.57 o 
  -6  -7   5       14.26       13.21      2.31 o 
  -5  -7   5      208.17      210.36      7.45 o 
  -4  -7   5       23.14       32.18      2.06 o 
  -3  -7   5      103.43       90.27      3.21 o 
  -2  -7   5      108.99      108.74      3.53 o 
  -1  -7   5      222.11      216.97      5.31 o 
   0  -7   5       91.43      102.75      4.63 o 
   1  -7   5       13.89       11.76      2.93 o 
   2  -7   5      215.36      219.25      6.43 o 
   3  -7   5      111.70      109.90      3.91 o 
   4  -7   5       52.32       52.36      5.03 o 
   5  -7   5      149.04      161.43      5.93 o 
   6  -7   5        4.81        7.02      2.71 o 
 -11  -6   5       70.87       76.72      3.93 o 
 -10  -6   5        7.99        6.57      1.97 o 
  -9  -6   5        0.00       -0.04      1.25 o 
  -8  -6   5       66.45       64.31      4.82 o 
  -7  -6   5        5.90        7.95      3.47 o 
  -6  -6   5      133.82      122.51      3.65 o 
  -5  -6   5        6.96        8.13      1.07 o 
  -4  -6   5       38.96       45.65      1.59 o 
  -3  -6   5      960.23      943.27     15.80 o 
  -2  -6   5        3.34        0.91      1.01 o 
  -1  -6   5      274.33      280.74      6.04 o 
   0  -6   5      404.63      430.10      8.34 o 
   1  -6   5       40.81       40.95      2.24 o 
   2  -6   5      358.64      351.05      7.46 o 
   3  -6   5      394.47      388.46      8.20 o 
   4  -6   5       11.64       15.51      1.84 o 
   5  -6   5      379.24      357.01      8.20 o 
   6  -6   5      301.54      307.24     11.04 o 
   7  -6   5      262.84      241.72      9.90 o 
 -11  -5   5       59.55       54.94      8.50 o 
 -10  -5   5      383.73      376.56      9.02 o 
  -9  -5   5       77.22       82.44      3.55 o 
  -8  -5   5       66.99       58.48      2.86 o 
  -7  -5   5      431.06      426.55      8.91 o 
  -6  -5   5      206.56      237.14      5.59 o 
  -5  -5   5       23.93       28.36      3.57 o 
  -4  -5   5      432.30      512.76      9.49 o 
  -3  -5   5      802.65      805.25     11.21 o 
  -2  -5   5      880.05      923.98     15.24 o 
  -1  -5   5      629.35      649.07     11.26 o 
   0  -5   5      465.00      433.80      8.12 o 
   1  -5   5      379.07      392.23      6.09 o 
   2  -5   5      808.87      831.19     11.80 o 
   3  -5   5      772.04      823.66     11.93 o 
   4  -5   5      724.26      710.99     10.78 o 
   5  -5   5       62.78       68.14      2.48 o 
   6  -5   5       55.55       54.93      5.11 o 
   7  -5   5       64.55       61.48      4.68 o 
   8  -5   5        8.82        3.16      2.40 o 
 -11  -4   5        3.99        6.31      2.74 o 
 -10  -4   5       16.26       15.13      2.91 o 
  -9  -4   5        5.05        1.62      1.86 o 
  -8  -4   5        9.44        6.05      2.00 o 
  -7  -4   5        1.90        4.44      1.28 o 
  -6  -4   5       46.79       59.67      2.57 o 
  -5  -4   5       45.59       51.43      2.17 o 
  -4  -4   5     2591.26     2680.03     42.95 o 
  -3  -4   5      531.47      531.35      7.72 o 
  -2  -4   5     3680.07     3929.57     49.74 o 
  -1  -4   5     3398.45     3390.37     43.13 o 
   0  -4   5      540.50      581.61     10.03 o 
   1  -4   5      592.35      628.38      8.91 o 
   2  -4   5     1162.86     1232.08     16.57 o 
   3  -4   5     1062.35     1151.84     24.91 o 
   4  -4   5       30.73       32.34      1.62 o 
   5  -4   5      499.95      430.12     29.27 o 
   6  -4   5       28.93       41.05      3.53 o 
   7  -4   5      910.74      912.56     25.66 o 
   8  -4   5        5.86        6.96      2.49 o 
   9  -4   5       20.77       25.02      3.63 o 
 -11  -3   5       42.48       35.28      4.31 o 
 -10  -3   5       57.45       54.13      4.88 o 
  -9  -3   5        6.66        3.54      2.00 o 
  -8  -3   5       77.13       65.20      4.51 o 
  -7  -3   5       11.95        2.98      1.63 o 
  -6  -3   5       67.34       64.73      3.84 o 
  -5  -3   5      510.55      526.77      9.90 o 
  -4  -3   5       44.25       37.28      1.76 o 
  -3  -3   5     1094.49     1244.13     20.51 o 
  -2  -3   5      453.81      463.98      6.70 o 
  -1  -3   5     1994.35     2195.10     33.19 o 
   0  -3   5      411.86      431.75      7.58 o 
   1  -3   5      260.56      264.36      6.45 o 
   2  -3   5     1738.66     1758.59     22.93 o 
   3  -3   5      385.45      419.85      6.50 o 
   4  -3   5       96.50       93.40      4.50 o 
   5  -3   5       48.98       62.50      3.75 o 
   6  -3   5       22.55       32.89      3.17 o 
   7  -3   5      103.80      108.28      5.78 o 
   8  -3   5       83.56       83.07      5.31 o 
   9  -3   5       22.29       23.30      3.54 o 
  10  -3   5        5.86        8.10      2.84 o 
 -10  -2   5       11.21        9.28      2.87 o 
  -9  -2   5       23.69       18.39      3.07 o 
  -8  -2   5       17.98       14.57      2.62 o 
  -7  -2   5        5.08        2.69      1.86 o 
  -6  -2   5       53.00       48.81      3.54 o 
  -5  -2   5       12.89       12.73      1.81 o 
  -4  -2   5       16.13       12.58      1.11 o 
  -3  -2   5       39.07       42.54      1.43 o 
  -2  -2   5      168.52      176.59      3.15 o 
  -1  -2   5       11.91       14.93      1.00 o 
   0  -2   5        0.94       -0.01      0.55 o 
   1  -2   5       19.11       14.07      0.97 o 
   2  -2   5       85.88       91.34      3.12 o 
   3  -2   5        8.63        5.92      1.56 o 
   4  -2   5      139.80      151.42      3.81 o 
   5  -2   5       91.39       90.27      4.36 o 
   6  -2   5       64.37       67.47      4.14 o 
   7  -2   5       10.19       12.21      2.37 o 
   8  -2   5       14.80       13.44      2.67 o 
   9  -2   5       27.65       24.78      3.52 o 
  10  -2   5        8.89        9.20      2.81 o 
 -10  -1   5       14.54       13.02      3.17 o 
  -9  -1   5       12.64       15.23      2.98 o 
  -8  -1   5      105.28       99.66      5.83 o 
  -7  -1   5      776.42      682.24     20.15 o 
  -6  -1   5       96.45       92.09      5.77 o 
  -5  -1   5      350.53      339.99      7.17 o 
  -4  -1   5        8.73        6.61      0.91 o 
  -3  -1   5      200.09      216.36      7.38 o 
  -2  -1   5        0.90        0.77      0.48 o 
  -1  -1   5     1813.71     1769.95     28.14 o 
   0  -1   5     1781.46     1771.88     28.21 o 
   1  -1   5       56.59       65.20      3.54 o 
   2  -1   5       23.62       28.78      1.33 o 
   3  -1   5      418.83      445.92      8.08 o 
   4  -1   5      250.53      290.55      5.90 o 
   5  -1   5      170.29      216.56      7.49 o 
   6  -1   5      418.91      458.69     13.85 o 
   7  -1   5        4.50        8.40      1.98 o 
   8  -1   5       68.04       50.10      4.05 o 
   9  -1   5       32.18       32.75      3.68 o 
  10  -1   5        3.71        5.12      2.53 o 
  11  -1   5       44.51       58.69      5.38 o 
 -10   0   5       12.05        6.97      2.89 o 
  -9   0   5       31.97       27.79      3.76 o 
  -8   0   5       40.86       46.66      4.23 o 
  -7   0   5       13.90       14.66      2.73 o 
  -6   0   5       42.60       37.86      3.48 o 
  -5   0   5       15.39       16.17      1.32 o 
  -4   0   5       91.39      113.31      3.23 o 
  -3   0   5       48.12       52.94      2.00 o 
  -2   0   5     1024.50     1022.55     25.13 o 
  -1   0   5        8.17        5.84      0.67 o 
   0   0   5      594.43      618.83      8.16 o 
   1   0   5        0.11       -0.43      0.29 o 
   2   0   5      980.56     1013.78     51.34 o 
   3   0   5       71.43       75.88      2.05 o 
   4   0   5       16.04       22.23      1.31 o 
   5   0   5       60.44       63.44      3.48 o 
   6   0   5       68.30       77.24      4.20 o 
   7   0   5       12.04       18.20      2.46 o 
   8   0   5      225.63      241.15      9.35 o 
   9   0   5       14.09       14.90      2.78 o 
  10   0   5        0.68       -0.10      2.08 o 
  11   0   5       66.90       69.22      5.61 o 
  -9   1   5        0.44        2.54      2.44 o 
  -8   1   5       74.70       60.75      4.92 o 
  -7   1   5      261.62      231.87      9.53 o 
  -6   1   5       23.49       21.64      2.87 o 
  -5   1   5        2.85        2.15      0.89 o 
  -4   1   5        5.34        5.62      0.95 o 
  -3   1   5       13.58        5.96      1.31 o 
  -2   1   5       31.49       33.65      2.23 o 
  -1   1   5     1527.47     1535.48     36.92 o 
   0   1   5      158.39      154.29      6.03 o 
   1   1   5      473.08      417.24      7.29 o 
   2   1   5      163.66      164.11      5.18 o 
   3   1   5      936.02      930.62     20.24 o 
   4   1   5      419.41      458.12     10.18 o 
   5   1   5      295.45      323.34      6.54 o 
   6   1   5      196.54      192.27      7.14 o 
   7   1   5       27.84       15.24      2.28 o 
   8   1   5       92.22       92.58      5.25 o 
   9   1   5      133.11      141.07      7.01 o 
  10   1   5      264.19      275.15     11.02 o 
  11   1   5       84.61       85.43      6.04 o 
  12   1   5        2.08       -2.88      1.96 o 
  -9   2   5      367.02      369.50     14.42 o 
  -8   2   5        3.64        7.12      2.56 o 
  -7   2   5        8.13        8.73      2.50 o 
  -6   2   5      101.15       97.91      5.68 o 
  -5   2   5       17.98       19.18      1.61 o 
  -4   2   5      912.64      879.54     16.37 o 
  -3   2   5      145.24      154.86      4.09 o 
  -2   2   5      695.87      772.68     19.70 o 
  -1   2   5      200.83      210.71      6.64 o 
   0   2   5       48.95       45.62      2.51 o 
   1   2   5       23.03       27.27      1.97 o 
   2   2   5       21.49       23.62      1.72 o 
   3   2   5       87.02       78.31      3.16 o 
   4   2   5      966.50     1027.48     26.19 o 
   5   2   5       47.61       42.77      1.73 o 
   6   2   5      431.12      512.40      9.75 o 
   7   2   5     1365.63     1411.23     60.70 o 
   8   2   5     1778.61     1872.03     47.95 o 
   9   2   5      233.33      229.34      9.23 o 
  10   2   5      257.00      253.83     10.33 o 
  11   2   5      121.21      119.00      7.06 o 
  12   2   5       55.80       74.70      5.96 o 
  -8   3   5        7.28        8.25      2.87 o 
  -7   3   5       20.45       17.79      3.23 o 
  -6   3   5      767.61      727.34     21.83 o 
  -5   3   5     2411.81     2401.10     60.88 o 
  -4   3   5      249.17      236.67      5.84 o 
  -3   3   5        0.02       -0.18      1.22 o 
  -2   3   5       84.63       91.02      3.93 o 
  -1   3   5      309.56      371.69     10.61 o 
   0   3   5       66.01       74.80      3.50 o 
   1   3   5     4437.47     4743.34    110.80 o 
   2   3   5       10.02       13.71      0.76 o 
   3   3   5      248.77      253.85      7.54 o 
   4   3   5      219.82      222.12      4.90 o 
   5   3   5     3271.81     3582.45     60.20 o 
   6   3   5       29.30       33.00      2.59 o 
   7   3   5       49.06       42.35      1.78 o 
   8   3   5      174.28      171.63      7.25 o 
   9   3   5       24.74       25.24      3.20 o 
  10   3   5       64.60       59.58      4.73 o 
  11   3   5      199.28      192.24      9.02 o 
  12   3   5        6.07        4.91      2.65 o 
  -8   4   5      110.31      121.05      7.52 o 
  -7   4   5        5.34        6.14      2.61 o 
  -6   4   5       50.11       44.81      4.25 o 
  -5   4   5      112.66       98.50      5.79 o 
  -4   4   5      664.48      655.62     13.14 o 
  -3   4   5       56.41       52.86      2.56 o 
  -2   4   5       69.04       73.93      2.82 o 
  -1   4   5      191.33      201.77      6.94 o 
   0   4   5      543.90      583.00     10.07 o 
   1   4   5      310.79      341.78      4.81 o 
   2   4   5      396.68      434.91      7.50 o 
   3   4   5        5.05        6.62      0.70 o 
   4   4   5      285.10      375.67     10.56 o 
   5   4   5      151.50      145.35     14.78 o 
   6   4   5        5.05       11.64      1.72 o 
   7   4   5      339.33      354.17      7.39 o 
   8   4   5      887.05      930.88     25.58 o 
   9   4   5      709.27      687.32     20.26 o 
  10   4   5      624.87      597.30     18.62 o 
  11   4   5      269.61      248.20     10.43 o 
  12   4   5        0.96        0.18      2.10 o 
  13   4   5        8.78       13.16      3.52 o 
  -7   5   5       48.34       57.79      5.39 o 
  -6   5   5        8.11        7.53      2.58 o 
  -5   5   5       55.18       65.26      4.88 o 
  -4   5   5       33.51       30.53      2.25 o 
  -3   5   5      660.17      680.93     13.67 o 
  -2   5   5       40.18       37.03      2.22 o 
  -1   5   5      639.65      677.90     13.37 o 
   0   5   5       24.50       18.19      0.94 o 
   1   5   5       53.90       58.38      1.43 o 
   2   5   5       32.24       33.63      1.03 o 
   3   5   5      244.61      263.57      5.09 o 
   4   5   5       72.81       80.20      2.27 o 
   5   5   5       30.39       21.11      2.02 o 
   7   5   5       90.72       75.61      2.72 o 
   8   5   5       22.03       19.96      1.55 o 
   9   5   5        9.03        5.59      2.07 o 
  10   5   5       15.83       13.49      2.73 o 
  11   5   5      114.76      108.55      6.48 o 
  12   5   5       46.89       50.60      4.82 o 
  13   5   5        0.26       -0.79      2.18 o 
  -6   6   5       37.91       41.87      4.51 o 
  -5   6   5       11.11       13.50      2.84 o 
  -4   6   5        1.07        1.67      1.25 o 
  -3   6   5       28.43       28.43      1.67 o 
  -2   6   5        0.57        0.89      0.85 o 
  -1   6   5      427.38      398.92      7.92 o 
   0   6   5      478.58      482.45      7.15 o 
   1   6   5        9.82       12.58      0.84 o 
   2   6   5      362.51      376.56      5.60 o 
   3   6   5      247.35      229.42      4.78 o 
   4   6   5        2.48        3.05      0.77 o 
   5   6   5        0.29       -0.40      0.68 o 
   6   6   5      647.00      673.24     10.02 o 
   7   6   5       47.28       56.62      2.47 o 
   8   6   5     1035.68     1074.68     19.72 o 
   9   6   5      110.10      136.00      6.55 o 
  10   6   5      462.60      476.75     15.59 o 
  11   6   5       51.84       55.62      4.77 o 
  12   6   5        0.30        0.09      2.25 o 
  13   6   5       10.88       10.33      3.21 o 
  -5   7   5       11.84       12.72      2.92 o 
  -4   7   5        1.12        0.75      1.89 o 
  -3   7   5       47.26       48.01      2.87 o 
  -2   7   5       39.23       39.10      1.94 o 
  -1   7   5       27.96       24.59      1.51 o 
   0   7   5      607.83      582.50      8.63 o 
   1   7   5       20.03       20.08      1.77 o 
   2   7   5      203.45      200.33      3.60 o 
   3   7   5       13.52       11.89      0.88 o 
   4   7   5       24.65       22.83      1.45 o 
   5   7   5      123.63      136.42      3.60 o 
   6   7   5       21.81       28.87      1.74 o 
   7   7   5      231.84      271.48      5.01 o 
   8   7   5        3.08        1.80      0.84 o 
   9   7   5        1.76        2.32      1.68 o 
  10   7   5       62.90       66.58      4.77 o 
  11   7   5       51.53       48.59      4.63 o 
  12   7   5        1.46        2.76      2.29 o 
  13   7   5       63.05       66.64      5.71 o 
  -4   8   5       40.84       46.76      4.66 o 
  -3   8   5       19.24       23.61      3.48 o 
  -2   8   5       42.68       41.48      2.79 o 
  -1   8   5       84.28       78.99      3.50 o 
   0   8   5      632.99      610.00      9.20 o 
   1   8   5       80.42       88.68      2.38 o 
   2   8   5     1044.63     1072.45     14.73 o 
   3   8   5      110.39      102.07      2.46 o 
   4   8   5        2.07        3.73      1.02 o 
   5   8   5        0.13        0.17      0.86 o 
   6   8   5      111.87      108.01      3.34 o 
   7   8   5       73.67       71.08      2.77 o 
   8   8   5       91.97       86.89      2.66 o 
   9   8   5        0.33        0.11      0.82 o 
  10   8   5        2.98        3.90      1.39 o 
  11   8   5        0.37        2.33      2.09 o 
  12   8   5       74.65       87.91      6.01 o 
  13   8   5       65.97       72.37      5.84 o 
  -3   9   5       37.54       37.49      4.13 o 
  -2   9   5       28.31       31.24      2.62 o 
  -1   9   5        7.01        7.25      1.63 o 
   0   9   5       35.32       37.37      3.23 o 
   1   9   5       50.25       39.56      3.81 o 
   2   9   5      752.24      745.86     10.92 o 
   3   9   5      264.94      284.52      5.07 o 
   4   9   5      119.80      118.86      2.87 o 
   5   9   5     1079.25     1080.13     18.78 o 
   6   9   5        0.04       -0.51      0.96 o 
   7   9   5      368.78      349.06      7.55 o 
   8   9   5        0.37        1.91      1.15 o 
   9   9   5       24.19       32.57      2.27 o 
  10   9   5       88.19      104.33      4.01 o 
  11   9   5        7.19        9.64      1.81 o 
  12   9   5       32.38       37.96      2.88 o 
  13   9   5       47.77       58.56      3.66 o 
  -2  10   5        2.62        1.38      2.35 o 
  -1  10   5       30.70       26.05      3.78 o 
   0  10   5        7.94        7.35      2.59 o 
   1  10   5       10.15       18.91      3.19 o 
   2  10   5      730.27      731.20     21.91 o 
   3  10   5      954.54      993.30     27.92 o 
   4  10   5       20.27       21.90      1.47 o 
   5  10   5       24.28       23.52      3.10 o 
   6  10   5      168.13      158.31      4.64 o 
   7  10   5        7.11       11.56      1.59 o 
   8  10   5       69.12       52.43      2.79 o 
   9  10   5        0.05       -0.40      1.21 o 
  10  10   5      309.51      290.11      9.83 o 
  11  10   5       78.41       86.66      3.87 o 
  12  10   5        0.40        1.51      1.59 o 
  -1  11   5       28.70       37.69      4.51 o 
   0  11   5       36.07       43.51      4.75 o 
   1  11   5       12.74       10.89      3.00 o 
   2  11   5      240.15      238.03     10.37 o 
   3  11   5      628.72      634.27     20.10 o 
   4  11   5      193.26      198.81      9.07 o 
   5  11   5       99.24       88.49      5.80 o 
   6  11   5      763.09      766.18     22.76 o 
   7  11   5      762.10      753.19     14.45 o 
   8  11   5       14.00       12.47      4.02 o 
   9  11   5       98.44      112.30      4.13 o 
  10  11   5       33.41       27.67      2.39 o 
  11  11   5        5.73        4.85      2.51 o 
  12  11   5        3.33        0.95      1.56 o 
   1  12   5       86.15       92.37      6.68 o 
   2  12   5        8.57        6.80      3.14 o 
   3  12   5       37.52       43.73      4.87 o 
   4  12   5       22.16       20.80      3.61 o 
   5  12   5       18.53       18.79      3.46 o 
   6  12   5       10.12        6.49      2.61 o 
   7  12   5       21.82       19.75      3.59 o 
   8  12   5        5.36       10.05      2.96 o 
   9  12   5       35.69       25.13      3.55 o 
  10  12   5        8.88       17.39      2.18 o 
  11  12   5       17.31       22.41      3.22 o 
   3  13   5       46.50       49.45      5.35 o 
   4  13   5        0.01        1.19      2.52 o 
   5  13   5       37.03       40.64      4.80 o 
   6  13   5        3.53        2.80      2.53 o 
   7  13   5        4.44        3.06      2.69 o 
   8  13   5        6.13        6.35      2.88 o 
   9  13   5       25.12       28.60      4.14 o 
  10  13   5       28.11       33.04      4.26 o 
  -7 -12   6        0.42       -0.13      2.61 o 
  -6 -12   6      191.00      183.98      8.47 o 
  -5 -12   6        2.57        3.80      1.84 o 
  -4 -12   6       40.19       39.78      3.02 o 
  -3 -12   6       25.30       21.32      2.48 o 
  -2 -12   6       13.51       13.24      2.23 o 
  -9 -11   6        0.54       -0.52      2.45 o 
  -8 -11   6      199.05      213.34      9.28 o 
  -7 -11   6        7.10        7.58      2.68 o 
  -6 -11   6       76.53       76.40      5.44 o 
  -5 -11   6      103.62      105.88      6.16 o 
  -4 -11   6        0.26        0.52      3.73 o 
  -3 -11   6        0.00        1.20      3.13 o 
  -2 -11   6       11.93       13.99      2.03 o 
  -1 -11   6        5.79        6.99      2.30 o 
   0 -11   6        1.18        3.58      1.83 o 
   1 -11   6        7.15        8.79      2.07 o 
 -10 -10   6       15.03       17.19      3.45 o 
  -9 -10   6       13.79        9.19      2.84 o 
  -8 -10   6        6.98        8.66      2.70 o 
  -7 -10   6        3.04        2.65      2.29 o 
  -6 -10   6      145.58      145.81      6.91 o 
  -5 -10   6       84.47       83.60      3.67 o 
  -4 -10   6        3.06        4.78      1.57 o 
  -3 -10   6       26.81       30.01      2.46 o 
  -2 -10   6       35.57       33.87      2.52 o 
  -1 -10   6        0.62       -1.49      1.31 o 
   0 -10   6       35.32       37.78      2.78 o 
   1 -10   6       21.51       21.10      2.35 o 
   2 -10   6       16.95       18.52      2.32 o 
 -10  -9   6        0.10       -1.38      2.36 o 
  -9  -9   6       14.16       14.79      3.05 o 
  -8  -9   6        2.83        4.83      2.37 o 
  -7  -9   6        1.64        1.25      2.07 o 
  -6  -9   6       60.63       51.15      4.05 o 
  -5  -9   6        7.24       13.41      1.79 o 
  -4  -9   6      228.79      209.28      8.64 o 
  -3  -9   6       33.90       32.63      3.45 o 
  -2  -9   6      539.84      484.69      9.99 o 
  -1  -9   6       33.14       31.04      2.90 o 
   0  -9   6       44.08       40.37      6.34 o 
   1  -9   6        3.94        3.23      1.49 o 
   2  -9   6        8.46       12.60      2.87 o 
   3  -9   6       12.30       12.94      2.50 o 
   4  -9   6       42.81       49.75      3.33 o 
 -10  -8   6       72.25       76.35      5.46 o 
  -9  -8   6       16.87       11.89      2.98 o 
  -8  -8   6       12.30        7.06      2.43 o 
  -7  -8   6       72.27       76.90      4.92 o 
  -6  -8   6       35.87       32.40      3.27 o 
  -5  -8   6       16.48       14.91      2.46 o 
  -4  -8   6      162.06      155.57      4.59 o 
  -3  -8   6       41.86       30.90      5.89 o 
  -2  -8   6       10.62       11.49      1.67 o 
  -1  -8   6      581.42      582.69     11.24 o 
   0  -8   6       56.72       55.77      3.62 o 
   1  -8   6        8.70       10.96      1.74 o 
   2  -8   6        0.06        0.48      1.33 o 
   3  -8   6       44.38       34.80      2.65 o 
   4  -8   6       10.28       10.02      1.96 o 
   5  -8   6      112.20      113.75      4.66 o 
 -11  -7   6        8.23       16.30      3.55 o 
 -10  -7   6        7.02        7.53      2.72 o 
  -9  -7   6        6.91        3.76      2.40 o 
  -8  -7   6       20.17       23.20      3.09 o 
  -7  -7   6       62.17       51.22      3.98 o 
  -6  -7   6       81.65       96.24      4.99 o 
  -5  -7   6       78.56       72.63      4.28 o 
  -4  -7   6       26.35       26.04      2.00 o 
  -3  -7   6     1117.50     1119.94     18.82 o 
  -2  -7   6        3.05        4.27      1.32 o 
  -1  -7   6       38.17       41.28      2.37 o 
   0  -7   6        0.28        2.14      1.54 o 
   1  -7   6      962.49      915.31     16.07 o 
   2  -7   6      292.78      282.23      8.59 o 
   3  -7   6        4.43        3.19      1.39 o 
   4  -7   6       28.70       29.25      2.45 o 
   5  -7   6       82.28       89.25      3.89 o 
   6  -7   6        1.71        2.65      2.47 o 
 -11  -6   6      295.37      325.63      9.27 o 
 -10  -6   6       47.24       59.16      3.36 o 
  -9  -6   6      233.83      223.61      6.25 o 
  -8  -6   6      327.20      292.04      7.11 o 
  -7  -6   6      553.82      485.45      9.95 o 
  -6  -6   6      118.55      113.39      3.55 o 
  -5  -6   6        9.91        9.43      2.19 o 
  -4  -6   6      277.39      312.07      6.65 o 
  -3  -6   6     1366.14     1394.77     22.52 o 
  -2  -6   6       42.97       49.22      2.37 o 
  -1  -6   6       38.33       38.77      2.20 o 
   0  -6   6      123.39      122.45      3.69 o 
   1  -6   6      108.24      106.19      5.91 o 
   2  -6   6      987.81     1008.89     17.31 o 
   3  -6   6      158.43      156.07      8.39 o 
   4  -6   6      193.12      175.34      5.13 o 
   5  -6   6       52.54       56.17      3.66 o 
   6  -6   6        0.03        2.54      2.20 o 
   7  -6   6        6.90        6.14      2.68 o 
 -11  -5   6       86.33       79.65      4.08 o 
 -10  -5   6        2.79        3.91      1.59 o 
  -9  -5   6      431.24      384.32      8.92 o 
  -8  -5   6      315.68      288.76      7.07 o 
  -7  -5   6      134.03      132.86      4.14 o 
  -6  -5   6      222.10      231.69      7.85 o 
  -5  -5   6      206.11      202.46      4.87 o 
  -4  -5   6       35.98       40.22      2.60 o 
  -3  -5   6        1.65        0.00      0.56 o 
  -2  -5   6        3.44        2.78      0.53 o 
  -1  -5   6     2089.55     2110.95     32.65 o 
   0  -5   6       49.47       45.94      3.31 o 
   1  -5   6      367.18      372.09      7.43 o 
   2  -5   6       78.55       77.87      2.33 o 
   3  -5   6       25.70       30.34      1.53 o 
   4  -5   6       26.58       25.24      1.56 o 
   5  -5   6       63.40       63.90      3.04 o 
   6  -5   6      325.25      296.76     10.43 o 
   7  -5   6        5.82        6.37      2.38 o 
   8  -5   6        8.57        8.62      2.78 o 
 -11  -4   6       11.35       15.74      3.40 o 
 -10  -4   6        0.58        0.50      2.05 o 
  -9  -4   6       33.06       37.02      2.57 o 
  -8  -4   6        0.00        0.62      1.21 o 
  -7  -4   6      197.16      165.82      4.73 o 
  -6  -4   6        0.06        0.33      1.02 o 
  -5  -4   6      203.47      199.75      4.82 o 
  -4  -4   6        9.95        6.54      1.00 o 
  -3  -4   6        0.02        0.55      0.64 o 
  -2  -4   6      197.89      230.25      3.93 o 
  -1  -4   6     3359.58     3490.69     52.40 o 
   0  -4   6     1133.00     1232.38     33.69 o 
   1  -4   6      306.53      300.65      6.19 o 
   2  -4   6      159.69      166.97      3.27 o 
   3  -4   6      460.33      498.11      7.70 o 
   4  -4   6      496.23      515.38      8.15 o 
   5  -4   6       13.54       14.67      1.31 o 
   7  -4   6       20.20       23.96      3.10 o 
   8  -4   6        8.40        6.20      2.41 o 
 -10  -3   6       10.91       12.01      2.99 o 
  -9  -3   6      185.55      170.26      8.07 o 
  -8  -3   6      137.76      119.10      6.22 o 
  -7  -3   6       13.50       10.97      2.29 o 
  -6  -3   6        4.71        5.14      1.22 o 
  -5  -3   6      123.29      130.22      3.68 o 
  -4  -3   6       69.97       81.11      2.96 o 
  -3  -3   6       73.88       86.71      2.56 o 
  -2  -3   6      668.69      754.00     10.41 o 
  -1  -3   6      208.39      240.32      4.81 o 
   0  -3   6      627.11      644.39     10.78 o 
   1  -3   6      366.09      393.48      7.19 o 
   2  -3   6       67.55       77.61      1.96 o 
   3  -3   6       32.64       24.71      1.25 o 
   4  -3   6        1.53        2.22      0.87 o 
   5  -3   6       73.35       76.90      4.18 o 
   6  -3   6      182.92      187.76      7.46 o 
   7  -3   6      107.64      108.99      5.69 o 
   8  -3   6       64.00       61.81      4.79 o 
   9  -3   6       44.11       45.09      4.37 o 
  10  -3   6        4.67       -0.36      2.44 o 
 -10  -2   6        0.48        3.69      2.31 o 
  -9  -2   6       36.43       34.17      3.86 o 
  -8  -2   6        2.49        4.96      2.18 o 
  -7  -2   6      250.77      225.60      8.96 o 
  -6  -2   6        2.92        1.60      1.59 o 
  -5  -2   6        1.67        0.41      0.83 o 
  -4  -2   6        8.36        8.98      1.12 o 
  -3  -2   6        0.62        0.15      0.53 o 
  -2  -2   6      179.88      198.55      4.31 o 
  -1  -2   6       14.53       16.63      1.07 o 
   0  -2   6     1143.07     1160.52     15.24 o 
   1  -2   6       22.84       21.82      1.26 o 
   2  -2   6       29.18       31.70      1.21 o 
   3  -2   6        0.03        0.30      0.56 o 
   4  -2   6       67.94       70.04     10.46 o 
   5  -2   6       77.51       83.22      4.21 o 
   6  -2   6       35.13       38.84      3.17 o 
   7  -2   6      135.20      146.32      6.62 o 
   8  -2   6       22.92       24.41      3.09 o 
   9  -2   6       58.77       75.75      5.44 o 
  10  -2   6       14.54       11.14      2.94 o 
 -10  -1   6       19.23       18.44      3.60 o 
  -9  -1   6       27.53       27.39      3.72 o 
  -8  -1   6        1.41        1.53      1.84 o 
  -7  -1   6      157.17      144.76      6.94 o 
  -6  -1   6       29.23       28.25      3.09 o 
  -5  -1   6     1102.91     1136.67     20.57 o 
  -4  -1   6      162.98      175.90      4.43 o 
  -3  -1   6        0.54        0.32      0.51 o 
  -2  -1   6       54.71       26.56      1.59 o 
  -1  -1   6       22.78       18.31      1.17 o 
   0  -1   6       46.37       51.73      1.37 o 
   1  -1   6       57.02       53.37      1.80 o 
   2  -1   6      821.53      827.62     11.12 o 
   3  -1   6      407.03      393.88      5.19 o 
   4  -1   6      210.91      223.97      6.27 o 
   5  -1   6      328.42      327.54     10.20 o 
   6  -1   6        0.96        1.68      1.41 o 
   7  -1   6        0.60       -0.30      1.40 o 
   8  -1   6        7.47       10.23      2.39 o 
   9  -1   6       32.97       30.88      3.59 o 
  10  -1   6        0.26        1.30      2.19 o 
  11  -1   6       14.74       20.04      3.58 o 
  -9   0   6       44.41       34.03      4.19 o 
  -8   0   6      243.10      223.44      9.77 o 
  -7   0   6      237.58      217.98      9.14 o 
  -6   0   6       86.93       90.20      5.33 o 
  -5   0   6        8.27        7.54      1.18 o 
  -4   0   6      516.69      502.57     10.01 o 
  -3   0   6       50.11       46.09      2.00 o 
  -2   0   6        6.93        8.03      0.80 o 
  -1   0   6       92.05       96.98      2.39 o 
   0   0   6      167.42      169.09      2.72 o 
   1   0   6       13.74       18.58      0.79 o 
   2   0   6       10.93        9.95      0.85 o 
   3   0   6        0.35        1.02      0.48 o 
   4   0   6      359.14      397.83     11.46 o 
   5   0   6       50.47       47.32      3.06 o 
   6   0   6      313.39      306.32     10.04 o 
   7   0   6      132.54      114.57      5.60 o 
   8   0   6      131.31      135.19      6.56 o 
   9   0   6       41.18       41.49      3.98 o 
  10   0   6      138.63      132.93      7.25 o 
  11   0   6        0.24       -1.11      2.21 o 
  -9   1   6       49.97       57.96      5.24 o 
  -8   1   6       99.56       98.97      6.46 o 
  -7   1   6       54.35       47.57      4.24 o 
  -6   1   6       11.19       10.73      2.39 o 
  -5   1   6      434.08      432.59      9.15 o 
  -4   1   6       12.84       14.23      1.37 o 
  -3   1   6       92.13      115.83      3.37 o 
  -2   1   6      274.55      281.19      8.40 o 
  -1   1   6     8650.65     8801.18    203.77 o 
   0   1   6        5.76        6.79      0.72 o 
   1   1   6     2374.57     2479.54     41.98 o 
   2   1   6      116.97      123.72      2.07 o 
   3   1   6       46.93       50.46      2.56 o 
   4   1   6       32.77       17.77      1.50 o 
   5   1   6      104.49      113.84      3.12 o 
   6   1   6      988.68     1103.04     19.70 o 
   7   1   6        1.05       -1.10      1.25 o 
   8   1   6      168.36      166.70      7.31 o 
   9   1   6      675.37      658.12     19.95 o 
  10   1   6       92.25       85.67      5.68 o 
  11   1   6       32.16       29.17      3.92 o 
  12   1   6      136.12      142.22      8.23 o 
  -8   2   6      627.44      672.40     21.70 o 
  -7   2   6      526.96      512.12     17.14 o 
  -6   2   6      247.36      220.18      9.27 o 
  -5   2   6       16.34       13.41      1.58 o 
  -4   2   6     2202.37     2164.49     37.73 o 
  -3   2   6        0.91        0.51      0.79 o 
  -2   2   6      883.14      919.84     23.32 o 
  -1   2   6        1.77        1.41      0.98 o 
   0   2   6     4289.13     4682.40    102.69 o 
   1   2   6     1334.80     1426.56     34.73 o 
   2   2   6     1959.53     1992.70     31.64 o 
   3   2   6      254.72      266.22      7.85 o 
   4   2   6     1726.83     1812.64     31.17 o 
   5   2   6      303.82      330.55     15.25 o 
   6   2   6       20.69       17.71      1.29 o 
   7   2   6      556.70      591.21     11.35 o 
   8   2   6      298.42      289.72     10.35 o 
   9   2   6       94.43      112.85      6.08 o 
  10   2   6       46.77       53.44      4.54 o 
  11   2   6      926.02      936.83     27.71 o 
  12   2   6       13.87       11.96      3.15 o 
  -8   3   6        3.63        6.98      3.02 o 
  -7   3   6       20.69       21.97      3.50 o 
  -6   3   6       41.32       46.72      4.28 o 
  -5   3   6      254.11      260.29     10.17 o 
  -4   3   6        0.89        2.17      1.09 o 
  -3   3   6     1119.16     1117.44     20.50 o 
  -2   3   6      108.46      116.67      4.82 o 
  -1   3   6       20.81       14.53      1.79 o 
   0   3   6      124.06      131.65      5.01 o 
   1   3   6     2461.87     2765.97     65.64 o 
   2   3   6       76.24       84.55      3.70 o 
   3   3   6      304.04      264.01      7.96 o 
   4   3   6      209.91      224.03      6.95 o 
   6   3   6      101.87      101.55      3.01 o 
   7   3   6      366.83      412.17      8.39 o 
   8   3   6      624.98      644.46     18.93 o 
   9   3   6      706.00      696.40     20.65 o 
  10   3   6       40.79       44.51      4.14 o 
  11   3   6      140.17      142.77      7.72 o 
  12   3   6       35.87       28.27      4.12 o 
  -7   4   6      146.79      149.81      8.29 o 
  -6   4   6      149.69      145.13      7.65 o 
  -5   4   6       84.77       84.57      5.65 o 
  -4   4   6      635.16      610.83     12.57 o 
  -3   4   6       22.59       20.58      1.80 o 
  -2   4   6       70.90       64.42      3.30 o 
  -1   4   6        1.29        0.11      1.07 o 
   0   4   6      253.05      257.86      5.00 o 
   1   4   6       35.88       35.26      1.15 o 
   2   4   6       13.57       15.19      0.67 o 
   3   4   6       15.39       17.39      0.95 o 
   4   4   6       11.33        9.21      1.50 o 
   5   4   6       49.78       45.29      2.00 o 
   6   4   6      808.54      866.19     15.94 o 
   7   4   6      502.03      501.04      9.96 o 
   8   4   6       93.79       90.19      2.92 o 
   9   4   6       97.97      106.47      5.91 o 
  10   4   6      225.16      235.24      9.73 o 
  11   4   6       49.14       51.06      4.68 o 
  12   4   6       42.47       43.16      4.57 o 
  13   4   6      157.08      185.14      9.74 o 
  -7   5   6       25.16       32.14      4.27 o 
  -6   5   6      127.78      139.11      7.80 o 
  -5   5   6       21.89       12.86      2.87 o 
  -4   5   6      307.47      305.95      7.62 o 
  -3   5   6       78.42       80.74      3.35 o 
  -2   5   6      234.64      236.68      6.13 o 
  -1   5   6      322.15      314.82      6.35 o 
   0   5   6       24.61       28.47      3.94 o 
   1   5   6      205.11      227.42      3.53 o 
   2   5   6       16.25       18.88      0.75 o 
   3   5   6      326.19      311.97      9.38 o 
   4   5   6        4.69        4.58      1.06 o 
   5   5   6       41.19       49.57      3.04 o 
   6   5   6       27.12       20.53      3.58 o 
   7   5   6        6.17        8.40      2.41 o 
   8   5   6        3.41        5.25      1.39 o 
   9   5   6        7.61        7.12      2.12 o 
  10   5   6      181.72      177.86      8.19 o 
  11   5   6       73.29       79.40      5.67 o 
  12   5   6        0.21        2.08      2.24 o 
  13   5   6       25.59       26.94      4.08 o 
  -6   6   6        1.38        3.01      2.36 o 
  -5   6   6       18.58       23.64      3.49 o 
  -4   6   6        7.64        8.19      2.52 o 
  -3   6   6        2.44        1.07      1.49 o 
  -2   6   6      360.28      347.44      6.22 o 
  -1   6   6       11.11       10.96      2.69 o 
   0   6   6       93.95      102.57      2.99 o 
   1   6   6      904.04      923.17     12.38 o 
   2   6   6      568.41      578.79      8.02 o 
   3   6   6       21.63       24.20      2.30 o 
   4   6   6      313.22      315.49      6.10 o 
   5   6   6        0.03       -0.72      0.66 o 
   6   6   6       34.04       39.56      1.81 o 
   8   6   6      122.45      126.53      3.89 o 
   9   6   6       92.92      104.09      5.70 o 
  10   6   6       31.22       25.41      3.48 o 
  11   6   6      151.00      173.76      8.46 o 
  12   6   6       15.27       15.30      3.27 o 
  13   6   6       19.90       20.80      3.81 o 
  -5   7   6      128.06      135.07      7.71 o 
  -4   7   6       24.07       28.48      3.87 o 
  -3   7   6       25.24       28.09      2.43 o 
  -2   7   6       17.82       12.18      1.76 o 
  -1   7   6      131.14      127.69      4.42 o 
   0   7   6       12.67       16.65      2.54 o 
   1   7   6     1220.15     1152.62     15.45 o 
   2   7   6      153.82      156.79      2.98 o 
   3   7   6      181.37      173.74      3.14 o 
   4   7   6       93.73       89.61      3.50 o 
   5   7   6        0.75       -0.50      0.71 o 
   6   7   6        0.09       -0.13      0.78 o 
   7   7   6       79.27       73.44      2.65 o 
   8   7   6       37.69       36.96      1.77 o 
   9   7   6      146.56      137.54      7.21 o 
  10   7   6        0.36        0.54      1.87 o 
  11   7   6       21.38       14.61      2.95 o 
  12   7   6        0.00       -0.84      2.11 o 
  13   7   6       30.72       39.56      4.66 o 
  -4   8   6        5.73        5.15      2.53 o 
  -3   8   6        5.92        3.09      1.52 o 
  -2   8   6        2.44        1.38      1.75 o 
  -1   8   6       16.54       15.40      1.88 o 
   0   8   6       33.18       31.81      3.48 o 
   1   8   6      698.36      676.19     19.72 o 
   2   8   6      498.74      502.36     15.54 o 
   3   8   6       17.55       17.23      1.11 o 
   4   8   6     1343.18     1328.07     22.16 o 
   5   8   6       54.26       60.10      2.38 o 
   6   8   6       23.29       19.51      1.73 o 
   7   8   6       32.55       22.64      1.70 o 
   8   8   6      113.07       98.84      3.36 o 
   9   8   6       38.97       34.11      2.92 o 
  10   8   6       19.96       25.43      2.16 o 
  11   8   6       19.21       19.29      3.21 o 
  12   8   6       20.17       21.41      3.47 o 
  13   8   6       10.19       11.68      3.25 o 
  -3   9   6       10.24       14.10      3.18 o 
  -2   9   6      209.05      231.84      7.00 o 
  -1   9   6      102.96      109.10      4.42 o 
   0   9   6       61.43       57.56      9.24 o 
   1   9   6       58.01       52.06      4.34 o 
   2   9   6       69.81       79.94      5.35 o 
   3   9   6        0.12        3.86      2.05 o 
   4   9   6      708.07      690.65     20.15 o 
   5   9   6       46.26       48.04      2.38 o 
   6   9   6     1017.39      992.86     17.45 o 
   7   9   6       26.45       29.13      2.02 o 
   8   9   6       20.09       21.91      1.86 o 
   9   9   6      561.95      529.54     10.58 o 
  10   9   6        3.36        0.53      1.35 o 
  11   9   6      267.43      251.08      6.82 o 
  12   9   6        0.86        0.45      1.48 o 
  13   9   6        4.24        0.09      1.65 o 
  -2  10   6      184.76      209.84      9.72 o 
  -1  10   6       15.95       15.01      3.29 o 
   0  10   6       35.18       37.13      2.77 o 
   1  10   6       25.36       22.76      3.45 o 
   2  10   6        1.10        3.42      2.26 o 
   3  10   6       36.62       30.12      3.78 o 
   4  10   6      584.21      580.23     18.13 o 
   5  10   6       71.84       66.52      4.86 o 
   6  10   6      457.75      477.43     15.41 o 
   7  10   6       19.17       14.06      2.70 o 
   8  10   6       58.40       49.14      2.76 o 
   9  10   6       59.13       69.66      4.42 o 
  10  10   6        1.88       -1.18      1.76 o 
  11  10   6        2.04        2.01      1.52 o 
  12  10   6        5.49        7.10      1.86 o 
   0  11   6      378.73      409.25     15.04 o 
   1  11   6       35.36       43.64      4.61 o 
   2  11   6        3.65        2.72      2.34 o 
   3  11   6      112.74      109.97      6.72 o 
   4  11   6       78.30       80.84      5.78 o 
   5  11   6       36.11       38.65      4.11 o 
   6  11   6        6.59        5.50      2.40 o 
   7  11   6       39.44       38.09      4.09 o 
   8  11   6      844.80      817.31     23.74 o 
   9  11   6      128.34      146.44      7.39 o 
  10  11   6        2.80        2.65      2.12 o 
  11  11   6       77.45       86.68      5.21 o 
  12  11   6        3.85        6.88      2.67 o 
   2  12   6       39.30       41.30      4.90 o 
   3  12   6      158.97      164.67      8.84 o 
   4  12   6        8.67        6.93      2.78 o 
   5  12   6        4.71        5.69      2.59 o 
   6  12   6        0.00        5.01      2.46 o 
   7  12   6        6.84        3.60      2.45 o 
   8  12   6        1.46        3.86      2.38 o 
   9  12   6       53.81       64.57      5.20 o 
  10  12   6        1.42        0.05      2.19 o 
   4  13   6       66.04       71.97      6.09 o 
   5  13   6        5.70        5.37      2.79 o 
   6  13   6       69.54       73.59      5.95 o 
   7  13   6       11.06       15.22      3.37 o 
   8  13   6        0.51       -1.20      2.16 o 
   9  13   6       12.81       14.91      3.55 o 
  10  13   6        7.81        6.36      2.78 o 
  -6 -12   7       16.56       16.61      3.37 o 
  -5 -12   7       12.48       14.07      2.29 o 
  -4 -12   7      112.12      113.56      4.76 o 
  -3 -12   7        1.97        1.52      1.70 o 
  -8 -11   7        0.05        0.70      2.26 o 
  -7 -11   7        3.73        5.64      2.58 o 
  -6 -11   7        0.65       -2.24      1.97 o 
  -5 -11   7       94.40       95.08      4.26 o 
  -4 -11   7        3.61        4.29      1.65 o 
  -3 -11   7        4.56        6.22      1.77 o 
  -2 -11   7        1.16       -1.19      1.34 o 
  -1 -11   7        6.80        4.69      2.22 o 
   0 -11   7       39.89       32.73      2.86 o 
  -9 -10   7        0.05       -1.00      2.26 o 
  -8 -10   7        0.58       -0.77      2.11 o 
  -7 -10   7       43.09       44.40      4.22 o 
  -6 -10   7        3.17        6.83      2.53 o 
  -5 -10   7        6.93       10.52      1.88 o 
  -4 -10   7       86.20       74.08      5.03 o 
  -3 -10   7      113.23      101.82      4.08 o 
  -2 -10   7        9.35        7.67      1.73 o 
  -1 -10   7       12.35       12.00      1.91 o 
   0 -10   7        0.32       -0.05      2.53 o 
   1 -10   7        0.00        0.58      1.51 o 
   2 -10   7        2.81        0.24      3.29 o 
 -10  -9   7        0.23        0.92      2.46 o 
  -9  -9   7       40.73       31.05      3.90 o 
  -8  -9   7       46.98       50.52      4.42 o 
  -7  -9   7       70.39       73.69      4.94 o 
  -6  -9   7       25.90       21.64      3.08 o 
  -5  -9   7       44.09       40.50      3.68 o 
  -4  -9   7        7.44        7.87      1.65 o 
  -3  -9   7        0.84        0.42      1.33 o 
  -2  -9   7      244.89      227.56      6.08 o 
  -1  -9   7        5.92        3.82      1.44 o 
   0  -9   7       44.41       43.74      4.42 o 
   1  -9   7        1.48        3.08      1.51 o 
   2  -9   7       11.14       11.66      1.98 o 
   3  -9   7       51.24       59.62      3.40 o 
   4  -9   7        5.03        5.38      1.90 o 
 -10  -8   7       62.09       61.46      5.07 o 
  -9  -8   7       41.92       39.31      4.24 o 
  -8  -8   7      122.86      124.82      6.54 o 
  -7  -8   7       97.61       89.28      5.24 o 
  -6  -8   7       17.40       11.98      2.50 o 
  -5  -8   7       39.98       35.57      3.48 o 
  -4  -8   7        4.25        6.04      1.47 o 
  -3  -8   7       79.28       74.88      4.43 o 
  -2  -8   7       27.24       23.49      3.19 o 
  -1  -8   7      113.29      114.20      5.15 o 
   0  -8   7        0.55        0.92      1.26 o 
   1  -8   7       56.94       58.16      3.03 o 
   2  -8   7        1.61        1.50      1.36 o 
   3  -8   7      222.78      205.81      6.01 o 
   4  -8   7       85.77       87.70      4.02 o 
   5  -8   7        0.68        0.97      1.66 o 
 -10  -7   7        3.10       -0.93      2.18 o 
  -9  -7   7       31.69       32.01      3.72 o 
  -8  -7   7       22.35       21.23      3.13 o 
  -7  -7   7       63.09       69.51      4.61 o 
  -6  -7   7       43.06       40.23      3.50 o 
  -5  -7   7       12.68        8.82      2.22 o 
  -4  -7   7      105.12      107.91      5.36 o 
  -3  -7   7      873.63      888.18     15.56 o 
  -2  -7   7      473.99      470.17      9.36 o 
  -1  -7   7      241.39      234.58      5.77 o 
   0  -7   7      957.21      938.86     17.16 o 
   1  -7   7        7.95        6.58      1.49 o 
   2  -7   7      491.19      483.75      9.95 o 
   3  -7   7      549.60      545.51     11.08 o 
   4  -7   7        4.31        4.84      1.60 o 
   5  -7   7       38.31       33.40      2.67 o 
   6  -7   7      188.59      187.18      8.68 o 
 -10  -6   7        1.61       -0.04      1.49 o 
  -9  -6   7      145.54      156.75      5.18 o 
  -8  -6   7       23.49       25.97      2.18 o 
  -7  -6   7        5.18       10.42      1.58 o 
  -6  -6   7       41.32       40.95      3.56 o 
  -5  -6   7       62.68       40.32      3.31 o 
  -4  -6   7       73.38       71.31      4.05 o 
  -3  -6   7      469.67      450.20      8.79 o 
  -2  -6   7     1244.39     1262.81     20.72 o 
  -1  -6   7      226.72      213.14      5.21 o 
   0  -6   7      174.33      164.87      4.48 o 
   1  -6   7       72.60       78.20      3.08 o 
   2  -6   7      522.52      518.11     10.15 o 
   3  -6   7        0.02       -1.59      1.06 o 
   4  -6   7       66.44       63.32      3.11 o 
   5  -6   7      224.65      220.49      6.15 o 
   6  -6   7       26.36       28.21      3.72 o 
   7  -6   7      384.38      384.62     13.40 o 
 -10  -5   7        2.35        4.48      1.68 o 
  -9  -5   7        0.03        0.03      1.73 o 
  -8  -5   7        0.01       -0.90      1.18 o 
  -7  -5   7        9.96        5.54      1.37 o 
  -6  -5   7      206.94      204.11      5.25 o 
  -5  -5   7      256.46      264.80      6.41 o 
  -4  -5   7       70.15       61.20      2.93 o 
  -3  -5   7      308.67      328.36      5.41 o 
  -2  -5   7       28.44       27.45      1.19 o 
  -1  -5   7      410.59      430.36      8.23 o 
   0  -5   7       35.98       45.84      4.72 o 
   1  -5   7        0.39       -0.59      0.93 o 
   2  -5   7      397.77      404.04      9.01 o 
   3  -5   7      540.32      489.12      9.70 o 
   4  -5   7       24.41       25.00      2.32 o 
   5  -5   7       43.64       45.99      2.72 o 
   6  -5   7       51.10       50.34      4.21 o 
   7  -5   7       18.48       13.39      2.95 o 
   8  -5   7      147.63      136.71      7.38 o 
 -10  -4   7       14.60       16.22      3.74 o 
  -9  -4   7       17.10       17.77      2.15 o 
  -8  -4   7        2.78        4.37      2.05 o 
  -7  -4   7      164.00      164.91      4.86 o 
  -6  -4   7      150.94      155.58      4.47 o 
  -5  -4   7        0.06        0.35      0.88 o 
  -4  -4   7       43.26       50.53      3.01 o 
  -3  -4   7       15.32       11.92      1.24 o 
  -2  -4   7      105.42      119.58      2.56 o 
  -1  -4   7      101.01      116.39      3.24 o 
   0  -4   7       83.91       87.66      2.81 o 
   1  -4   7      444.40      442.07      8.28 o 
   2  -4   7       88.27       93.26      5.34 o 
   3  -4   7        0.40       -0.02      0.67 o 
   4  -4   7       48.30       49.29      2.77 o 
   5  -4   7       71.96       73.24      2.46 o 
   6  -4   7       41.18       41.13      3.67 o 
   7  -4   7       18.10       14.57      1.88 o 
   8  -4   7       85.44       81.50      5.39 o 
   9  -4   7        7.43        4.66      2.53 o 
 -10  -3   7       50.17       50.60      4.96 o 
  -9  -3   7        4.91        4.51      2.35 o 
  -8  -3   7      473.96      455.61      9.91 o 
  -7  -3   7      556.07      504.18     13.04 o 
  -6  -3   7        1.62        1.77      1.13 o 
  -5  -3   7      357.04      345.96      7.32 o 
  -4  -3   7       19.56       11.89      1.50 o 
  -3  -3   7      196.57      187.11      4.68 o 
  -2  -3   7        7.56        9.94      0.83 o 
  -1  -3   7       72.84       87.69      2.62 o 
   0  -3   7     1543.15     1498.79     23.32 o 
   1  -3   7       46.14       58.02      4.46 o 
   2  -3   7      177.58      172.43      4.11 o 
   3  -3   7       34.36       31.46      1.43 o 
   4  -3   7       30.74       29.44      1.51 o 
   5  -3   7       87.03       92.63      3.23 o 
   6  -3   7        0.41       -1.42      1.39 o 
   7  -3   7       17.46        9.63      2.36 o 
   8  -3   7        0.13        0.07      1.96 o 
   9  -3   7      160.56      175.23      8.45 o 
 -10  -2   7       96.44      101.16      6.86 o 
  -9  -2   7       16.61       14.86      3.00 o 
  -8  -2   7       16.61       18.96      3.03 o 
  -7  -2   7      147.75      128.38      6.48 o 
  -6  -2   7      282.38      261.22      9.57 o 
  -5  -2   7      580.90      554.77      8.72 o 
  -4  -2   7      111.06      102.48      2.55 o 
  -3  -2   7       61.23       65.98      1.93 o 
  -2  -2   7       21.83       24.49      1.53 o 
  -1  -2   7      125.09      128.31      3.02 o 
   0  -2   7     1405.81     1402.20     25.81 o 
   1  -2   7      925.87      895.97     12.14 o 
   2  -2   7     1391.00     1441.13     40.61 o 
   3  -2   7      971.64      908.09     12.52 o 
   4  -2   7      202.01      197.60      6.39 o 
   5  -2   7       65.03       59.29      2.52 o 
   6  -2   7        5.10        2.31      1.54 o 
   7  -2   7       36.75       35.60      3.45 o 
   8  -2   7        9.35        7.80      2.23 o 
   9  -2   7       25.64       32.60      3.91 o 
  10  -2   7       13.61       10.39      2.97 o 
  -9  -1   7        0.62       -0.93      1.91 o 
  -8  -1   7       59.35       65.61      5.07 o 
  -7  -1   7      394.09      363.94     12.83 o 
  -6  -1   7      210.02      204.57      8.39 o 
  -5  -1   7       94.74       98.90      3.37 o 
  -4  -1   7       26.93       23.46      1.90 o 
  -3  -1   7        0.29        1.50      0.70 o 
  -2  -1   7        1.70        1.51      0.68 o 
  -1  -1   7      405.71      403.07      7.38 o 
   0  -1   7      314.76      296.18      5.45 o 
   1  -1   7        3.79        4.87      0.62 o 
   2  -1   7        0.07        0.55      0.59 o 
   3  -1   7       58.18       67.96      1.57 o 
   4  -1   7       31.42       38.75      1.80 o 
   5  -1   7       86.65       90.30      4.36 o 
   6  -1   7      327.62      321.19     10.60 o 
   7  -1   7       58.72       58.29      4.10 o 
   8  -1   7        0.78       -0.09      1.65 o 
   9  -1   7       42.05       41.89      4.11 o 
  10  -1   7      125.99      143.62      7.66 o 
  11  -1   7       36.05       40.36      4.69 o 
  -9   0   7        2.73        2.36      2.44 o 
  -8   0   7      201.05      203.03      9.40 o 
  -7   0   7       47.25       52.26      4.41 o 
  -6   0   7      387.08      341.72     12.10 o 
  -5   0   7      415.99      418.98      8.99 o 
  -4   0   7     1085.24     1075.24     19.71 o 
  -3   0   7       31.63       28.91      1.80 o 
  -2   0   7       89.82       72.66      2.21 o 
  -1   0   7       23.72       23.72      1.28 o 
   0   0   7     1261.72     1350.09     17.36 o 
   1   0   7      219.70      234.80      3.62 o 
   2   0   7      590.82      632.02     18.45 o 
   3   0   7       44.02       43.84      1.71 o 
   4   0   7       20.54       20.45      3.76 o 
   5   0   7       11.20       11.13      1.15 o 
   6   0   7      657.81      730.42     20.32 o 
   7   0   7       80.53       90.00      5.05 o 
   8   0   7      350.89      373.85     12.68 o 
   9   0   7      118.17      131.18      6.77 o 
  10   0   7      485.30      497.78     16.74 o 
  11   0   7       50.35       53.94      5.22 o 
  -9   1   7       28.62       36.50      4.65 o 
  -8   1   7       60.06       52.83      4.92 o 
  -7   1   7        0.08       -1.98      1.54 o 
  -6   1   7       73.13       62.24      4.80 o 
  -5   1   7     5245.95     4988.45     84.25 o 
  -4   1   7      350.23      334.82      7.54 o 
  -3   1   7      467.06      482.44     10.40 o 
  -2   1   7      415.25      411.48     11.67 o 
  -1   1   7      814.65      873.82     14.39 o 
   0   1   7      859.18      983.24     24.01 o 
   1   1   7     1677.73     1746.75     22.10 o 
   2   1   7        0.20       -0.12      0.35 o 
   3   1   7      286.26      299.13      8.83 o 
   4   1   7      811.30      883.32     16.05 o 
   5   1   7      942.22      946.35     27.38 o 
   6   1   7       21.15       34.21      2.19 o 
   7   1   7      560.72      555.58     16.54 o 
   8   1   7     1077.59     1142.83     31.01 o 
   9   1   7       97.18      109.70      6.09 o 
  10   1   7       58.27       65.77      5.01 o 
  11   1   7        9.47        7.12      2.74 o 
  12   1   7      181.99      206.41     10.06 o 
  -8   2   7      299.38      302.63     12.62 o 
  -7   2   7        0.04        1.47      2.14 o 
  -6   2   7       17.43       19.48      3.12 o 
  -5   2   7      232.16      222.69      5.87 o 
  -4   2   7       15.76       12.62      1.51 o 
  -3   2   7        4.20        4.67      1.16 o 
  -2   2   7       62.51       67.35      3.55 o 
  -1   2   7        0.94        1.40      1.12 o 
   0   2   7     1084.81     1125.44     22.87 o 
   1   2   7       80.03       86.39      3.86 o 
   2   2   7     2137.68     2300.77     38.96 o 
   3   2   7       15.71       17.60      1.76 o 
   4   2   7       87.07      114.73      4.38 o 
   5   2   7       27.00       20.66      2.16 o 
   6   2   7       12.14       18.30      1.36 o 
   7   2   7      395.73      424.58      8.73 o 
   8   2   7       13.70       11.33      2.30 o 
   9   2   7      564.33      590.07     18.28 o 
  10   2   7       90.11       83.57      5.56 o 
  11   2   7      366.87      381.36     14.17 o 
  12   2   7       55.00       49.80      5.08 o 
  -8   3   7        0.29        0.49      2.32 o 
  -7   3   7        0.49       -1.04      1.85 o 
  -6   3   7       94.12       86.22      5.91 o 
  -5   3   7        4.48        5.63      2.17 o 
  -4   3   7       88.33       82.17      3.30 o 
  -3   3   7      924.11      907.93     17.25 o 
  -2   3   7       17.35       20.18      2.21 o 
  -1   3   7       42.28       48.23      3.02 o 
   0   3   7        0.28       -0.96      0.90 o 
   1   3   7     1211.55     1201.65     30.04 o 
   2   3   7      107.53      123.26      4.91 o 
   3   3   7      569.69      595.55     15.94 o 
   4   3   7      104.41      109.09      4.40 o 
   5   3   7        0.59       -0.86      0.57 o 
   6   3   7       18.52       18.97      1.42 o 
   7   3   7       19.21       16.10      1.46 o 
   8   3   7       29.72       31.13      3.24 o 
   9   3   7        0.42        0.28      1.68 o 
  10   3   7       75.66       93.48      5.89 o 
  11   3   7      105.50      113.78      6.96 o 
  12   3   7       13.92       10.84      3.11 o 
  -7   4   7       71.46       82.18      6.32 o 
  -6   4   7        0.07        0.27      2.02 o 
  -5   4   7      208.94      219.82      9.67 o 
  -4   4   7      150.80      137.74      4.59 o 
  -3   4   7      129.31      125.28      4.18 o 
  -2   4   7       64.70       57.23      3.62 o 
  -1   4   7       91.35       91.04      4.47 o 
   0   4   7       33.34       38.84      1.74 o 
   1   4   7       30.77       31.67      2.64 o 
   2   4   7        0.61        1.83      1.10 o 
   3   4   7      285.80      294.98      5.29 o 
   4   4   7      469.14      455.93     12.81 o 
   5   4   7        2.80        1.52      1.00 o 
   7   4   7       48.23       45.60      3.17 o 
   8   4   7      391.76      386.10     14.11 o 
   9   4   7        5.01        2.31      1.92 o 
  10   4   7      170.24      170.75      8.09 o 
  11   4   7       71.07       72.93      5.49 o 
  12   4   7       25.04       35.81      4.32 o 
  13   4   7        0.09        1.13      2.62 o 
  -6   5   7       46.83       48.69      4.92 o 
  -5   5   7       79.55       97.42      6.36 o 
  -4   5   7        0.50        2.16      1.27 o 
  -3   5   7       24.60       31.57      3.89 o 
  -2   5   7       14.42       10.91      1.52 o 
  -1   5   7       76.64       70.75      2.37 o 
   0   5   7      274.50      283.92      8.33 o 
   1   5   7      128.06      133.24      3.65 o 
   2   5   7        5.62        4.57      1.51 o 
   3   5   7      377.21      442.71     11.44 o 
   4   5   7        7.10        7.62      1.04 o 
   5   5   7       78.64       70.38      3.70 o 
   6   5   7        0.97       -1.31      0.94 o 
   7   5   7      498.88      520.61     10.57 o 
   8   5   7       37.26       42.15      2.17 o 
   9   5   7      394.44      372.96     12.83 o 
  10   5   7       32.14       33.66      3.73 o 
  11   5   7      426.24      433.67     15.29 o 
  12   5   7      149.81      164.30      8.63 o 
  13   5   7        0.14       -0.22      2.46 o 
  -5   6   7       89.33       98.99      6.56 o 
  -4   6   7       12.79        8.82      2.70 o 
  -3   6   7        0.29        1.05      1.23 o 
  -2   6   7       27.79       29.20      2.27 o 
  -1   6   7       93.10       78.72      4.61 o 
   0   6   7      266.45      236.97      8.67 o 
   1   6   7       39.90       33.72      3.09 o 
   2   6   7     1669.15     1584.82     39.77 o 
   3   6   7      278.74      286.60      5.69 o 
   4   6   7      373.23      383.42      7.11 o 
   5   6   7       19.97       16.10      1.21 o 
   6   6   7       23.46       28.75      1.67 o 
   7   6   7       77.78       74.12      3.92 o 
   8   6   7      111.23      102.72      3.51 o 
   9   6   7       86.11       81.69      5.16 o 
  10   6   7        9.56        9.46      2.63 o 
  11   6   7        8.35        4.93      2.35 o 
  12   6   7       89.16       94.95      6.42 o 
  13   6   7        0.96       -2.95      1.97 o 
  -4   7   7       55.75       69.93      5.65 o 
  -3   7   7       70.61       87.79      3.97 o 
  -2   7   7       33.20       35.97      2.72 o 
  -1   7   7      183.19      172.99      7.48 o 
   0   7   7      106.52      115.16      5.84 o 
   1   7   7      461.56      455.46     14.22 o 
   2   7   7      765.15      728.03     20.46 o 
   3   7   7        1.90        3.13      1.61 o 
   4   7   7       70.72       75.84      4.55 o 
   5   7   7      149.96      131.75      3.41 o 
   6   7   7       37.03       39.10      1.95 o 
   7   7   7      516.69      455.26      8.81 o 
   8   7   7       52.80       55.67      2.56 o 
   9   7   7        0.01       -0.25      1.03 o 
  10   7   7       34.76       35.16      3.82 o 
  11   7   7       29.24       26.48      3.68 o 
  12   7   7        0.36        0.59      2.28 o 
  13   7   7       49.68       55.04      5.38 o 
  -4   8   7        0.02       -1.00      2.11 o 
  -3   8   7       33.63       46.64      3.19 o 
  -2   8   7        8.30        8.59      1.78 o 
  -1   8   7       92.19       79.03      3.64 o 
   0   8   7       89.90       65.35      4.64 o 
   1   8   7       22.36       28.76      3.28 o 
   2   8   7      284.79      265.21      9.89 o 
   3   8   7     3461.65     3362.33     81.36 o 
   4   8   7     1384.18     1326.80     34.49 o 
   5   8   7      197.17      198.78      7.92 o 
   6   8   7       23.25       23.01      1.64 o 
   7   8   7       14.95       12.54      1.40 o 
   8   8   7        6.91        4.42      1.26 o 
   9   8   7        2.84        5.61      1.24 o 
  10   8   7      235.37      208.63      5.73 o 
  11   8   7       82.33       81.56      5.65 o 
  12   8   7        5.59        4.80      2.72 o 
  13   8   7        4.81        4.98      2.91 o 
  -2   9   7      197.22      195.21      6.46 o 
  -1   9   7        0.82       -0.67      1.32 o 
   0   9   7        3.65        1.82      1.39 o 
   1   9   7        1.60        3.27      2.13 o 
   2   9   7      467.67      434.96     14.43 o 
   3   9   7       32.29       43.08      4.10 o 
   4   9   7      245.34      235.78      9.33 o 
   5   9   7      698.86      671.18     19.68 o 
   6   9   7     1598.27     1528.33     39.39 o 
   7   9   7      153.46      153.65      6.93 o 
   8   9   7       85.01       73.33      4.08 o 
   9   9   7      481.19      446.45      9.26 o 
  10   9   7        3.43        3.86      1.94 o 
  11   9   7        0.02       -0.81      1.74 o 
  12   9   7        0.35        0.40      1.50 o 
  13   9   7        0.46        1.08      1.63 o 
  -1  10   7        5.60        5.59      1.89 o 
   0  10   7      180.99      198.93      6.47 o 
   1  10   7       34.06       36.99      4.22 o 
   2  10   7        1.60        0.30      1.92 o 
   3  10   7        0.35        2.91      2.18 o 
   4  10   7      217.57      210.39      9.16 o 
   5  10   7       84.19       82.19      5.37 o 
   6  10   7       41.21       45.64      4.21 o 
   7  10   7        0.04       -1.65      1.78 o 
   8  10   7      131.62      141.72      6.97 o 
   9  10   7      218.11      204.73      8.55 o 
  11  10   7       69.35       70.35      4.73 o 
  12  10   7       18.94       20.36      2.32 o 
   0  11   7        1.84       -0.56      2.27 o 
   1  11   7        4.11       -0.71      2.37 o 
   2  11   7       24.31       23.39      3.62 o 
   3  11   7        3.00        6.79      2.63 o 
   4  11   7        3.17        2.64      2.22 o 
   5  11   7        8.24        9.29      2.77 o 
   6  11   7       28.09       29.87      3.79 o 
   7  11   7        0.66       -0.66      1.87 o 
   8  11   7        0.09        0.14      2.13 o 
   9  11   7       68.47       81.68      5.58 o 
  10  11   7       16.22       11.84      2.63 o 
   2  12   7        0.15       -0.36      2.23 o 
   3  12   7        0.27       -1.60      2.06 o 
   4  12   7       56.15       56.12      5.17 o 
   5  12   7       20.11       20.25      3.70 o 
   6  12   7        8.04        6.59      2.77 o 
   7  12   7       12.13       12.88      3.15 o 
   8  12   7        5.09        5.14      2.49 o 
   9  12   7       88.51       92.35      6.22 o 
  10  12   7       20.48       24.27      3.65 o 
   5  13   7       24.59       24.41      4.06 o 
   6  13   7        2.60        0.61      2.50 o 
   7  13   7        3.28        2.76      2.57 o 
   8  13   7       35.85       35.25      4.45 o 
   9  13   7      137.74      157.66      8.56 o 
  -7 -11   8       11.27       10.81      3.17 o 
  -6 -11   8        1.52        4.77      2.51 o 
  -5 -11   8       50.25       55.15      6.26 o 
  -4 -11   8       23.65       27.31      3.13 o 
  -3 -11   8        0.73        0.80      1.57 o 
  -2 -11   8        2.11        1.12      1.56 o 
  -1 -11   8       10.70        9.48      2.06 o 
  -8 -10   8       22.97       27.00      3.73 o 
  -7 -10   8        1.92        3.41      2.35 o 
  -6 -10   8        2.91        5.12      2.41 o 
  -5 -10   8      131.60      129.83      6.64 o 
  -4 -10   8       38.94       38.16      2.74 o 
  -3 -10   8        2.69        0.22      2.34 o 
  -2 -10   8        0.68        0.03      1.61 o 
  -1 -10   8       56.47       55.77      3.21 o 
   0 -10   8       51.20       52.85      4.49 o 
   1 -10   8        0.13       -1.02      1.42 o 
   2 -10   8        5.42        5.67      1.89 o 
  -9  -9   8        0.08       -0.92      2.23 o 
  -8  -9   8       75.81       61.83      4.90 o 
  -7  -9   8       27.36       29.70      3.57 o 
  -6  -9   8        0.86        0.01      1.98 o 
  -5  -9   8       71.12       71.46      4.82 o 
  -4  -9   8       30.42       31.92      3.74 o 
  -3  -9   8       28.42       24.81      2.26 o 
  -2  -9   8       21.93       24.00      3.03 o 
  -1  -9   8        2.65        4.61      1.58 o 
   0  -9   8      114.04      102.93      4.10 o 
   1  -9   8      265.34      237.41      6.60 o 
   2  -9   8        0.66        2.22      1.57 o 
   3  -9   8       42.78       29.61      2.65 o 
  -9  -8   8        0.25       -2.83      2.08 o 
  -8  -8   8        3.13        2.17      2.38 o 
  -7  -8   8      417.21      387.60     12.51 o 
  -6  -8   8        0.07       -1.67      1.79 o 
  -5  -8   8       12.44       12.83      2.55 o 
  -4  -8   8      499.38      499.04     10.25 o 
  -3  -8   8      368.69      325.96      9.07 o 
  -2  -8   8       36.85       34.95      5.01 o 
  -1  -8   8       83.05       81.81      3.45 o 
   0  -8   8      112.47      108.28      4.00 o 
   1  -8   8       28.01       25.47      2.31 o 
   2  -8   8       59.95       54.51      3.09 o 
   3  -8   8      281.36      246.80      6.78 o 
   4  -8   8        3.10        2.51      1.61 o 
   5  -8   8        9.60        6.70      1.91 o 
 -10  -7   8        2.96        3.25      2.57 o 
  -9  -7   8        5.07        1.59      2.25 o 
  -8  -7   8      350.91      325.76     11.18 o 
  -7  -7   8        0.12       -1.79      1.67 o 
  -6  -7   8      458.65      385.14     11.90 o 
  -5  -7   8       18.03       17.23      2.65 o 
  -4  -7   8      216.07      194.07      5.20 o 
  -3  -7   8       40.00       43.79      7.15 o 
  -2  -7   8       38.38       34.06      5.55 o 
  -1  -7   8      294.24      289.55      6.74 o 
   0  -7   8        4.56        6.61      1.50 o 
   1  -7   8      104.17      104.41      3.81 o 
   2  -7   8       69.68       73.52      3.31 o 
   3  -7   8       50.58       46.10      3.09 o 
   4  -7   8      199.39      193.59      5.83 o 
   5  -7   8      107.98      109.62      8.45 o 
   6  -7   8       19.43       21.40      3.66 o 
 -10  -6   8       24.85       36.20      4.21 o 
  -9  -6   8        1.52        2.51      2.29 o 
  -8  -6   8       12.08       16.12      3.01 o 
  -7  -6   8        3.53        4.38      2.09 o 
  -6  -6   8       10.41       10.92      2.34 o 
  -5  -6   8        2.18        7.58      2.03 o 
  -4  -6   8       48.63       34.62      3.05 o 
  -3  -6   8       75.62       69.39      2.87 o 
  -2  -6   8      373.29      375.25      9.55 o 
  -1  -6   8      429.12      432.29      8.65 o 
   0  -6   8      142.14      149.75      4.29 o 
   1  -6   8      284.04      291.37      6.67 o 
   2  -6   8        0.54        1.47      1.24 o 
   3  -6   8      210.21      203.65      5.73 o 
   4  -6   8      234.94      232.49      6.21 o 
   5  -6   8        2.31        4.40      1.80 o 
   6  -6   8        1.23       -1.92      1.93 o 
   7  -6   8        0.01        2.21      2.22 o 
 -10  -5   8       11.48        7.23      1.95 o 
  -9  -5   8       46.60       42.21      4.71 o 
  -8  -5   8      211.71      195.39      6.56 o 
  -7  -5   8      203.62      186.20      5.28 o 
  -6  -5   8      108.16       97.91      3.54 o 
  -5  -5   8       19.14       15.41      1.54 o 
  -4  -5   8      129.29      114.79      3.40 o 
  -3  -5   8      100.48       94.95      3.17 o 
  -2  -5   8      109.90      127.05      3.69 o 
  -1  -5   8      331.67      328.25      7.12 o 
   0  -5   8      180.67      185.67      4.66 o 
   1  -5   8      289.49      293.96      6.42 o 
   2  -5   8      350.87      355.77      7.50 o 
   3  -5   8       89.56       94.54      3.49 o 
   4  -5   8        0.49       -1.00      1.15 o 
   5  -5   8       64.12       62.97      3.11 o 
   6  -5   8       15.90       18.22      3.14 o 
   7  -5   8       45.92       42.36      4.22 o 
   8  -5   8        0.14       -2.15      1.95 o 
 -10  -4   8       31.86       41.96      5.46 o 
  -9  -4   8       12.25       13.15      2.60 o 
  -8  -4   8        5.91        3.82      1.45 o 
  -7  -4   8        2.91        4.21      1.36 o 
  -6  -4   8        5.17        3.79      1.29 o 
  -5  -4   8       16.58       13.12      1.52 o 
  -4  -4   8       33.81       37.44      2.00 o 
  -3  -4   8      154.90      146.80      4.72 o 
  -2  -4   8       22.19       21.24      1.19 o 
  -1  -4   8      167.78      180.93      4.34 o 
   0  -4   8       27.00       23.91      1.60 o 
   1  -4   8       94.98      100.35      3.11 o 
   2  -4   8       16.20       13.35      1.46 o 
   3  -4   8        7.27        7.30      0.96 o 
   4  -4   8       28.63       26.37      1.56 o 
   5  -4   8        3.50        3.63      1.27 o 
   6  -4   8       30.06       29.72      3.40 o 
   7  -4   8       92.44       88.94      5.44 o 
   8  -4   8       56.19       48.07      4.42 o 
   9  -4   8       66.87       71.68      5.44 o 
 -10  -3   8        0.62        1.65      1.71 o 
  -9  -3   8        2.65        5.20      1.64 o 
  -8  -3   8        2.61        3.38      1.53 o 
  -7  -3   8       33.08       29.77      2.27 o 
  -6  -3   8      300.45      271.93      6.49 o 
  -5  -3   8      147.68      146.77      4.20 o 
  -4  -3   8      134.36      134.29      3.82 o 
  -3  -3   8       72.05       66.50      2.73 o 
  -2  -3   8        3.86        8.88      5.55 o 
  -1  -3   8       46.51       58.76      2.17 o 
   0  -3   8        8.04       11.69      1.16 o 
   1  -3   8       11.82       13.27      1.22 o 
   2  -3   8     1133.16     1127.26     18.26 o 
   3  -3   8      137.96      154.23      3.25 o 
   4  -3   8       37.12       32.11      2.03 o 
   5  -3   8       32.47       35.73      1.75 o 
   6  -3   8        0.07        0.09      0.82 o 
   7  -3   8       20.98       20.06      2.07 o 
   8  -3   8        1.35        3.21      2.19 o 
   9  -3   8      162.68      186.36      8.75 o 
  -9  -2   8        1.30        1.06      2.11 o 
  -8  -2   8      105.53       97.21      6.09 o 
  -7  -2   8      447.13      455.34      9.76 o 
  -6  -2   8       29.52       31.46      1.74 o 
  -5  -2   8       55.12       58.78      2.18 o 
  -4  -2   8      554.90      553.91      8.71 o 
  -3  -2   8      271.49      266.44      4.81 o 
  -2  -2   8        1.69        0.24      0.58 o 
  -1  -2   8        1.39        0.10      0.39 o 
   0  -2   8       22.56       22.64      1.53 o 
   1  -2   8       12.95       16.46      1.02 o 
   2  -2   8       87.87       87.32      2.60 o 
   3  -2   8      212.74      205.57      4.57 o 
   4  -2   8      159.82      161.30      4.05 o 
   5  -2   8       43.75       37.74      4.48 o 
   6  -2   8      310.74      316.03     10.62 o 
   7  -2   8      440.12      444.29     14.20 o 
   8  -2   8       25.88       32.66      3.49 o 
   9  -2   8        3.10        2.92      2.17 o 
  10  -2   8       15.99       13.33      3.24 o 
  -9  -1   8        1.49        1.62      2.38 o 
  -8  -1   8       34.10       23.71      3.48 o 
  -7  -1   8       84.60       78.20      5.27 o 
  -6  -1   8      179.53      188.93      8.14 o 
  -5  -1   8        0.07        1.50      1.15 o 
  -4  -1   8     1830.43     1838.18     32.38 o 
  -3  -1   8        1.80        4.82      0.82 o 
  -2  -1   8      267.56      300.15      6.04 o 
  -1  -1   8       19.30       23.58      1.83 o 
   0  -1   8      281.96      305.41      4.76 o 
   1  -1   8      154.70      161.60      2.96 o 
   2  -1   8      663.56      633.02     45.22 o 
   3  -1   8       52.65       52.35      1.65 o 
   4  -1   8       69.38       52.73      2.07 o 
   5  -1   8       51.26       61.63      3.68 o 
   6  -1   8      313.76      329.91     10.88 o 
   7  -1   8       47.57       45.69      3.84 o 
   8  -1   8       63.08       68.31      4.81 o 
   9  -1   8       24.64       23.65      3.38 o 
  10  -1   8      264.39      239.36     10.36 o 
  11  -1   8      366.09      401.26     15.09 o 
  -9   0   8        4.43        5.83      2.76 o 
  -8   0   8      431.35      455.06     16.19 o 
  -7   0   8        0.20        1.09      1.89 o 
  -6   0   8        2.06        1.70      1.93 o 
  -5   0   8      266.60      275.16      7.76 o 
  -4   0   8      431.79      434.26     13.43 o 
  -3   0   8      383.46      393.29      6.43 o 
  -2   0   8       72.72       61.41      2.12 o 
  -1   0   8      320.00      302.99      5.84 o 
   0   0   8     1369.47     1453.12     25.31 o 
   1   0   8     1002.35     1017.60     13.38 o 
   2   0   8        0.03        1.65      0.62 o 
   3   0   8      397.59      394.38      5.89 o 
   4   0   8      654.39      681.47     10.01 o 
   6   0   8      185.17      178.70      7.05 o 
   7   0   8      691.80      669.89     19.45 o 
   8   0   8       27.57       19.80      2.96 o 
   9   0   8       15.74       13.48      2.74 o 
  10   0   8      118.36      124.60      7.06 o 
  11   0   8      363.85      373.47     14.31 o 
  -8   1   8       32.61       37.98      4.45 o 
  -7   1   8       13.29       17.70      3.24 o 
  -6   1   8      258.01      243.19     10.08 o 
  -5   1   8      294.30      297.97      8.19 o 
  -4   1   8       57.46       58.68      2.79 o 
  -3   1   8     1094.11     1043.89     19.37 o 
  -2   1   8     1006.97      992.52     16.53 o 
  -1   1   8        1.85        4.35      1.32 o 
   0   1   8      219.72      248.09      4.75 o 
   1   1   8      171.07      188.48      2.94 o 
   2   1   8      863.78      943.32     12.36 o 
   3   1   8       98.75      127.17      4.11 o 
   4   1   8      984.77     1005.63     25.43 o 
   5   1   8      112.83      105.05      3.24 o 
   6   1   8       11.67        6.94      1.08 o 
   7   1   8       27.13       27.79      1.82 o 
   8   1   8       61.36       71.56      4.72 o 
   9   1   8      141.71      138.01      7.08 o 
  10   1   8      111.87      108.46      6.51 o 
  11   1   8       85.44       88.22      6.21 o 
  12   1   8       24.63       24.17      4.06 o 
  -8   2   8        2.98        3.72      2.77 o 
  -7   2   8       15.79       15.36      3.16 o 
  -6   2   8      146.49      141.49      7.52 o 
  -5   2   8      110.12      104.60      3.84 o 
  -4   2   8      721.21      710.58     14.19 o 
  -3   2   8       13.93       12.22      1.51 o 
  -2   2   8      455.54      469.24     13.50 o 
  -1   2   8       15.48       20.40      1.14 o 
   0   2   8      388.97      424.45      9.70 o 
   1   2   8       61.83       63.40      3.44 o 
   2   2   8      235.96      250.82      4.66 o 
   3   2   8      324.71      325.44      6.03 o 
   4   2   8       10.06       16.78      1.85 o 
   5   2   8       71.11       85.54      2.93 o 
   6   2   8      113.82      128.07      3.76 o 
   7   2   8      448.03      432.06     15.25 o 
   8   2   8       34.52       36.54      3.54 o 
   9   2   8        4.74        6.41      2.33 o 
  10   2   8       25.74       25.56      3.49 o 
  11   2   8       53.13       60.49      5.20 o 
  12   2   8       24.24       31.54      4.45 o 
  -7   3   8       82.34       89.58      6.41 o 
  -6   3   8       59.72       67.43      5.33 o 
  -5   3   8      375.72      378.16     13.68 o 
  -4   3   8      323.06      315.14      7.71 o 
  -3   3   8      103.04      108.79      3.81 o 
  -2   3   8       42.31       36.90      3.01 o 
  -1   3   8       42.60       32.83      2.66 o 
   0   3   8        9.12        8.71      0.62 o 
   1   3   8       64.77       53.47      3.23 o 
   2   3   8      252.89      257.81      8.35 o 
   3   3   8     1394.28     1403.13     22.63 o 
   4   3   8      269.29      262.39      8.33 o 
   5   3   8      170.93      175.62      6.21 o 
   6   3   8        7.36        3.93      1.62 o 
   7   3   8       33.70       32.88      1.95 o 
   8   3   8       99.22       92.66      3.16 o 
   9   3   8      155.11      128.60      6.61 o 
  10   3   8       10.66       11.67      2.73 o 
  11   3   8       12.77       14.16      3.16 o 
  12   3   8        0.06        0.20      2.15 o 
  -6   4   8        1.57        8.98      2.83 o 
  -5   4   8       34.99       43.30      4.38 o 
  -4   4   8       66.58       57.10      3.00 o 
  -3   4   8      145.98      155.99      4.84 o 
  -2   4   8      346.62      314.18     10.33 o 
  -1   4   8        1.49        2.25      1.45 o 
   0   4   8        0.21       -0.51      1.16 o 
   1   4   8        0.28       -0.13      1.02 o 
   2   4   8     1018.57     1019.55     26.28 o 
   3   4   8        4.51        6.76      1.52 o 
   4   4   8      661.66      651.78     17.62 o 
   5   4   8       10.41       13.31      1.75 o 
   6   4   8      334.69      332.69     10.05 o 
   7   4   8        4.85        3.53      1.08 o 
   8   4   8       71.31       64.90      2.68 o 
   9   4   8      101.55       97.96      5.68 o 
  10   4   8       38.80       37.48      3.94 o 
  11   4   8      235.79      241.09     10.46 o 
  12   4   8       24.33       24.12      4.02 o 
  -6   5   8        0.00       -0.33      2.12 o 
  -5   5   8       33.34       37.68      4.33 o 
  -4   5   8       58.66       65.02      3.33 o 
  -3   5   8        8.94       11.01      1.70 o 
  -2   5   8       43.71       37.54      2.50 o 
  -1   5   8      194.47      208.00      7.85 o 
   0   5   8       87.53       92.10      4.75 o 
   1   5   8       62.25       51.25      3.62 o 
   2   5   8       80.15       87.86      4.49 o 
   3   5   8        0.14       -1.22      1.08 o 
   4   5   8      160.81      153.26      3.26 o 
   5   5   8        5.91        4.69      0.80 o 
   6   5   8        3.94        1.52      1.16 o 
   7   5   8       99.23       50.68      3.04 o 
   8   5   8       18.82       21.41      2.30 o 
   9   5   8       18.86       24.42      3.18 o 
  10   5   8      111.69      109.80      6.41 o 
  11   5   8       99.60       99.52      6.36 o 
  12   5   8       13.07       16.06      3.30 o 
  13   5   8       60.45       61.29      5.68 o 
  -5   6   8        0.76       -0.19      2.28 o 
  -4   6   8       33.05       48.96      4.65 o 
  -3   6   8        7.37       15.52      1.95 o 
  -2   6   8      259.47      192.01      5.78 o 
  -1   6   8      144.59      135.85      6.34 o 
   0   6   8      172.85      161.55      6.89 o 
   1   6   8      469.20      429.59     13.38 o 
   2   6   8      530.05      467.06     14.18 o 
   3   6   8       10.55        8.89      1.92 o 
   4   6   8     3176.85     3020.22     72.71 o 
   5   6   8       19.02       19.36      1.24 o 
   6   6   8       63.25       56.24      2.13 o 
   7   6   8       13.78       14.10      2.03 o 
   8   6   8      493.08      429.30     10.92 o 
   9   6   8      234.19      213.55      8.89 o 
  10   6   8      352.58      348.02     12.78 o 
  11   6   8       14.18       12.90      2.95 o 
  12   6   8       37.35       39.78      4.49 o 
  13   6   8        9.59       10.21      3.26 o 
  -4   7   8        2.52        2.38      2.42 o 
  -3   7   8       14.22       20.91      2.28 o 
  -2   7   8        5.87        4.85      1.53 o 
  -1   7   8      316.60      301.29     10.90 o 
   0   7   8       16.14        7.11      2.27 o 
   1   7   8       74.04       56.51      4.16 o 
   2   7   8        2.37        2.98      1.85 o 
   3   7   8     1718.17     1673.59     42.34 o 
   4   7   8     1238.88     1227.85     32.00 o 
   5   7   8       69.39       60.21      4.00 o 
   6   7   8       11.73       10.23      1.99 o 
   7   7   8      138.67      126.76      3.54 o 
   8   7   8       61.27       56.18      2.41 o 
   9   7   8      350.84      309.44      7.53 o 
  10   7   8       96.83       89.67      5.76 o 
  11   7   8        8.61        7.12      2.54 o 
  12   7   8      100.24       96.01      6.55 o 
  13   7   8       44.35       46.78      5.07 o 
  -3   8   8       39.85       47.96      4.82 o 
  -2   8   8        9.14        7.58      1.84 o 
  -1   8   8      259.40      239.09      6.99 o 
   0   8   8       32.39       28.07      3.38 o 
   1   8   8       47.80       41.55      3.95 o 
   2   8   8      309.11      273.99     10.26 o 
   3   8   8       79.18       74.96      4.87 o 
   4   8   8     1477.15     1441.17     37.35 o 
   5   8   8      553.79      528.33     16.06 o 
   6   8   8     2311.19     2194.61     54.41 o 
   7   8   8       43.63       40.94      3.59 o 
   8   8   8      524.57      492.23     14.91 o 
   9   8   8       15.17       12.13      4.47 o 
  10   8   8      107.12      100.46      3.83 o 
  11   8   8       16.94       24.57      3.64 o 
  12   8   8       74.69       69.14      5.61 o 
  13   8   8        7.24        5.64      3.00 o 
  -2   9   8       20.00       14.87      2.24 o 
  -1   9   8       43.13       57.28      3.48 o 
   0   9   8       80.53       77.04      5.51 o 
   1   9   8      236.21      210.55      9.10 o 
   2   9   8      139.01      125.54      6.70 o 
   3   9   8      219.70      205.04      8.85 o 
   4   9   8       20.47       17.43      2.84 o 
   5   9   8      586.76      581.74     17.76 o 
   6   9   8      184.25      171.56      7.66 o 
   7   9   8       46.11       45.20      3.85 o 
   8   9   8      268.41      237.02      9.14 o 
   9   9   8       14.31        9.30      2.33 o 
  12   9   8       67.39       76.36      4.41 o 
  -1  10   8        9.60       13.46      2.34 o 
   0  10   8        5.06        3.43      1.67 o 
   1  10   8      130.51      141.35      7.59 o 
   2  10   8        0.32       -1.72      1.77 o 
   3  10   8       21.83       18.42      3.16 o 
   4  10   8       50.37       57.93      4.81 o 
   5  10   8       19.03       15.59      2.90 o 
   6  10   8       25.34       17.79      3.07 o 
   7  10   8        2.41        1.89      2.07 o 
   8  10   8       71.19       70.19      5.05 o 
   9  10   8      122.46      138.58      6.89 o 
  10  10   8       26.80       32.11      3.52 o 
   1  11   8       99.67      114.96      7.19 o 
   2  11   8       10.60        8.95      3.11 o 
   3  11   8        5.13       11.77      3.05 o 
   4  11   8       55.02       61.51      5.26 o 
   5  11   8      106.35      102.18      6.37 o 
   6  11   8      196.40      192.37      8.90 o 
   7  11   8      107.84      101.33      6.24 o 
   8  11   8        6.96        3.85      2.27 o 
   9  11   8       16.41       17.36      3.16 o 
  10  11   8        9.45       17.24      3.04 o 
   3  12   8       74.55       77.54      6.15 o 
   4  12   8        9.20       11.65      3.31 o 
   5  12   8        0.89        1.21      2.15 o 
   6  12   8      100.22      116.29      7.22 o 
   7  12   8        9.51        9.24      2.98 o 
   8  12   8       10.02        8.36      2.92 o 
   9  12   8        8.68        8.06      2.91 o 
  10  12   8       12.35       14.54      3.25 o 
   6  13   8       78.97       78.23      6.38 o 
   7  13   8       92.94       95.68      6.74 o 
   8  13   8        7.12        8.96      3.17 o 
  -6 -11   9      143.45      159.42      7.97 o 
  -5 -11   9       75.70       65.54      3.71 o 
  -4 -11   9       15.03       17.51      5.65 o 
  -3 -11   9       25.73       25.83      3.68 o 
  -2 -11   9        0.20        1.12      1.66 o 
  -7 -10   9       90.89       90.19      6.08 o 
  -6 -10   9      192.35      200.00      8.76 o 
  -5 -10   9        1.85        1.38      2.30 o 
  -4 -10   9       57.21       61.57      4.61 o 
  -3 -10   9       14.56       15.93      2.18 o 
  -2 -10   9        0.70       -0.27      1.48 o 
  -1 -10   9        1.11       -1.38      1.37 o 
   0 -10   9        1.47       -0.07      2.55 o 
   1 -10   9        4.62        4.90      1.82 o 
  -8  -9   9        2.73        5.30      2.69 o 
  -7  -9   9        0.07       -0.57      2.25 o 
  -6  -9   9        3.73        2.19      2.14 o 
  -5  -9   9       44.90       55.45      4.49 o 
  -4  -9   9      109.32      102.85      4.10 o 
  -3  -9   9      397.44      373.66      8.65 o 
  -2  -9   9        4.61        6.43      2.14 o 
  -1  -9   9       26.09       21.61      2.24 o 
   0  -9   9      512.56      482.78     10.50 o 
   1  -9   9        1.05        0.68      1.46 o 
   2  -9   9       63.62       66.14      3.63 o 
   3  -9   9      124.42      109.28      6.57 o 
  -9  -8   9        8.45        9.13      3.02 o 
  -8  -8   9       35.25       43.15      4.31 o 
  -7  -8   9      169.76      197.17      8.31 o 
  -6  -8   9        1.71       -2.06      1.79 o 
  -5  -8   9       41.87       36.81      3.65 o 
  -4  -8   9      172.81      161.53      4.96 o 
  -3  -8   9       99.57      100.50      3.91 o 
  -2  -8   9      410.40      376.41     11.68 o 
  -1  -8   9      168.31      169.05      6.14 o 
   0  -8   9       42.43       37.33      3.05 o 
   1  -8   9        3.35        4.84      1.60 o 
   2  -8   9      172.07      165.20      6.09 o 
   3  -8   9       97.51       89.97      4.03 o 
   4  -8   9       31.41       24.14      3.52 o 
  -9  -7   9        5.08        1.30      2.38 o 
  -8  -7   9        3.30        4.69      2.42 o 
  -7  -7   9       73.42       65.52      4.65 o 
  -6  -7   9      326.67      282.68      9.79 o 
  -5  -7   9       93.09       95.17      5.26 o 
  -4  -7   9       45.60       30.01      3.22 o 
  -3  -7   9      179.70      170.92      4.93 o 
  -2  -7   9      202.68      190.31      5.24 o 
  -1  -7   9       50.57       42.20      5.91 o 
   0  -7   9       21.37       20.86      1.98 o 
   1  -7   9       18.58       17.44      1.97 o 
   2  -7   9       79.26       72.24      3.39 o 
   3  -7   9      463.33      454.69      9.88 o 
   4  -7   9       59.93       54.39      3.24 o 
   5  -7   9       93.78       90.17      4.11 o 
  -9  -6   9        0.28        0.39      2.20 o 
  -8  -6   9        4.52        4.90      2.32 o 
  -7  -6   9        0.21        0.87      1.91 o 
  -6  -6   9       42.94       41.39      3.59 o 
  -5  -6   9        0.40       -0.62      1.60 o 
  -4  -6   9        1.03       -0.86      1.52 o 
  -3  -6   9      192.08      188.23      7.84 o 
  -2  -6   9       11.49        6.31      1.36 o 
  -1  -6   9        4.90        4.63      1.30 o 
   0  -6   9       55.72       61.53      2.85 o 
   1  -6   9       13.17       17.39      4.76 o 
   2  -6   9       19.48       18.20      1.90 o 
   3  -6   9        2.09        1.00      1.30 o 
   4  -6   9        0.01        0.39      1.54 o 
   5  -6   9        2.99        2.89      1.57 o 
   6  -6   9       31.65       37.96      5.34 o 
  -9  -5   9        0.00       -0.95      1.44 o 
  -8  -5   9       50.55       47.94      2.87 o 
  -7  -5   9       10.96       10.12      1.66 o 
  -6  -5   9      361.87      343.82      8.47 o 
  -5  -5   9      269.58      247.56     10.67 o 
  -4  -5   9       98.78       73.10      4.22 o 
  -3  -5   9        3.13        4.52      1.23 o 
  -2  -5   9       15.66        9.59      1.35 o 
  -1  -5   9       62.40       54.83      2.56 o 
   0  -5   9      105.07      106.60      3.45 o 
   1  -5   9        2.34        4.29      1.21 o 
   2  -5   9        0.11       -0.18      1.11 o 
   3  -5   9      172.77      164.67      5.15 o 
   4  -5   9        6.31        8.43      1.52 o 
   5  -5   9       17.30       15.50      3.35 o 
   6  -5   9       19.24       23.38      2.29 o 
   7  -5   9        1.44        2.59      2.27 o 
  -9  -4   9      233.29      237.26      6.87 o 
  -8  -4   9        2.53        2.57      1.51 o 
  -7  -4   9       73.49       67.33      3.20 o 
  -6  -4   9       54.33       58.62      4.16 o 
  -5  -4   9      193.56      201.41      5.23 o 
  -4  -4   9        1.16        1.82      1.02 o 
  -3  -4   9       23.59       23.29      1.63 o 
  -2  -4   9       26.37       22.38      1.27 o 
  -1  -4   9       22.30       23.91      1.70 o 
   0  -4   9      147.17      150.46      3.93 o 
   1  -4   9      463.13      476.77      9.01 o 
   2  -4   9      274.54      292.93      6.37 o 
   3  -4   9      805.78      777.38     13.74 o 
   4  -4   9      476.12      466.78      9.90 o 
   5  -4   9        0.52        2.19      1.37 o 
   6  -4   9       14.72       17.52      2.84 o 
   7  -4   9        3.97        5.60      2.40 o 
   8  -4   9        1.70       -0.70      2.05 o 
  -9  -3   9        6.03        6.45      2.82 o 
  -8  -3   9        2.61        2.40      1.53 o 
  -7  -3   9       10.24       12.14      2.70 o 
  -6  -3   9        3.98        3.32      1.29 o 
  -5  -3   9      179.71      180.88      4.91 o 
  -4  -3   9      362.39      355.34      7.54 o 
  -3  -3   9       18.90       17.85      1.48 o 
  -2  -3   9       68.74       66.82      3.47 o 
  -1  -3   9       18.00       20.53      1.43 o 
   0  -3   9      108.41      115.28      3.19 o 
   1  -3   9      825.57      836.63     13.96 o 
   2  -3   9      148.21      168.69      4.21 o 
   3  -3   9       42.49       40.33      3.06 o 
   4  -3   9      505.98      460.10      7.43 o 
   5  -3   9        2.50        1.83      0.96 o 
   6  -3   9      167.87      165.69      6.96 o 
   7  -3   9        0.15       -1.16      1.17 o 
   8  -3   9        1.35        2.31      1.46 o 
   9  -3   9      107.10      118.59      6.61 o 
  -9  -2   9       41.27       50.93      3.26 o 
  -8  -2   9        1.87        1.00      1.54 o 
  -7  -2   9      579.56      580.38     12.34 o 
  -6  -2   9      130.87      125.00      3.36 o 
  -5  -2   9     1590.22     1605.38     22.57 o 
  -4  -2   9        2.03        1.76      1.02 o 
  -3  -2   9       20.47       15.10      3.47 o 
  -2  -2   9       86.61       54.21      2.81 o 
  -1  -2   9       35.97       28.57      3.56 o 
   0  -2   9      462.10      493.42      9.32 o 
   1  -2   9      859.05      834.17     33.18 o 
   2  -2   9      277.09      282.02      4.84 o 
   3  -2   9       49.57       43.42      3.62 o 
   4  -2   9       41.18       42.96      3.31 o 
   5  -2   9        8.72        8.28      1.53 o 
   6  -2   9       21.05       17.41      1.77 o 
   7  -2   9      128.25      110.30      5.79 o 
   8  -2   9        0.31       -0.36      1.72 o 
   9  -2   9        9.24       13.21      2.84 o 
  10  -2   9       80.27       93.03      6.40 o 
  -9  -1   9        0.20        1.63      2.48 o 
  -8  -1   9        7.32       11.07      2.95 o 
  -7  -1   9       55.05       60.49      4.85 o 
  -6  -1   9      174.40      180.58      5.12 o 
  -5  -1   9     2492.35     2493.65     62.91 o 
  -4  -1   9      199.51      201.80      4.19 o 
  -3  -1   9     3330.81     3329.91     44.25 o 
  -2  -1   9     1666.69     1706.15     27.70 o 
  -1  -1   9      895.15      936.02     15.89 o 
   0  -1   9      133.05      143.74      2.80 o 
   1  -1   9      220.17      217.61      3.76 o 
   2  -1   9       96.59       94.00      2.55 o 
   3  -1   9      115.38      103.31      2.79 o 
   4  -1   9      378.33      370.28      5.96 o 
   5  -1   9        0.02       -0.12      0.85 o 
   6  -1   9       45.68       34.69      3.27 o 
   7  -1   9      702.44      761.85     21.77 o 
   8  -1   9      265.96      284.54     10.73 o 
   9  -1   9        0.03        1.09      1.98 o 
  10  -1   9       11.80       13.08      3.13 o 
  -8   0   9      338.97      329.76     13.22 o 
  -7   0   9        8.84        9.49      2.69 o 
  -6   0   9      176.50      164.73      7.96 o 
  -5   0   9        0.51        0.85      1.15 o 
  -4   0   9     1605.04     1529.94     21.40 o 
  -3   0   9      169.99      163.57      3.54 o 
  -2   0   9      936.22      970.32     16.43 o 
  -1   0   9       48.84       51.23      4.11 o 
   0   0   9        0.68        1.60      0.69 o 
   1   0   9      150.39      162.01      2.88 o 
   2   0   9     1102.49     1180.13     15.53 o 
   3   0   9      477.91      493.52      9.87 o 
   4   0   9      179.51      206.72      4.74 o 
   5   0   9        1.97        4.46      1.17 o 
   6   0   9       73.24       79.61      6.91 o 
   7   0   9      715.12      723.83     20.80 o 
   8   0   9      130.72      131.55      6.60 o 
   9   0   9       41.64       35.12      3.90 o 
  10   0   9        4.44        4.79      2.50 o 
  11   0   9      135.62      142.79      8.05 o 
  -8   1   9        3.94        4.17      2.65 o 
  -7   1   9        0.05        0.49      2.24 o 
  -6   1   9       44.93       55.86      4.87 o 
  -5   1   9       74.79       71.18      3.23 o 
  -4   1   9        4.63        6.17      1.41 o 
  -3   1   9     1041.82     1032.84     14.84 o 
  -2   1   9        4.82        4.61      0.91 o 
  -1   1   9      251.07      274.57      9.29 o 
   0   1   9        0.76        1.01      0.55 o 
   1   1   9       18.08       23.94      1.15 o 
   2   1   9      128.70      137.91      4.65 o 
   3   1   9       15.13       15.57      0.84 o 
   4   1   9       96.45      103.24      2.87 o 
   5   1   9       57.15       63.70      3.53 o 
   6   1   9       83.01       33.12      2.44 o 
   7   1   9        8.55        5.23      1.16 o 
   8   1   9        7.03        5.85      2.06 o 
   9   1   9      121.14      128.84      6.77 o 
  10   1   9       15.56       13.34      3.08 o 
  11   1   9        0.40        2.57      2.29 o 
  -7   2   9        0.43        0.03      2.21 o 
  -6   2   9       28.60       22.34      3.47 o 
  -5   2   9      110.57      110.72      6.42 o 
  -4   2   9       59.29       54.57      2.84 o 
  -3   2   9      226.68      211.88      5.77 o 
  -2   2   9       14.56       13.30      2.09 o 
  -1   2   9       37.65       38.91      1.53 o 
   0   2   9       10.26       14.03      1.75 o 
   1   2   9       23.81       17.18      2.05 o 
   2   2   9      854.59      869.86     14.43 o 
   3   2   9     1739.91     1743.07     28.00 o 
   4   2   9      704.79      653.87     11.37 o 
   5   2   9      216.80      206.99      7.17 o 
   6   2   9       70.86       59.87      7.20 o 
   7   2   9       34.26       33.68      2.04 o 
   8   2   9       44.35       43.97      3.80 o 
   9   2   9        0.42        3.59      2.01 o 
  10   2   9        3.35        3.41      2.20 o 
  11   2   9        5.23        3.39      2.45 o 
  12   2   9        4.73        4.48      2.87 o 
  -7   3   9       64.41       71.34      5.97 o 
  -6   3   9        0.15       -1.39      1.92 o 
  -5   3   9       23.90       24.24      3.46 o 
  -4   3   9       50.04       53.88      2.90 o 
  -3   3   9      142.86      117.02      4.14 o 
  -2   3   9       39.34       42.84      3.26 o 
  -1   3   9       44.81       44.34      3.24 o 
   0   3   9       30.16       30.43      2.72 o 
   1   3   9        5.21        7.53      1.69 o 
   2   3   9        4.37        5.36      1.48 o 
   3   3   9      124.73      146.06      5.88 o 
   4   3   9      438.31      430.44     12.57 o 
   5   3   9      111.46      110.74      4.76 o 
   6   3   9       34.72       29.91      2.54 o 
   7   3   9       49.44       56.99      4.29 o 
   8   3   9        1.05        0.96      1.01 o 
   9   3   9      173.58      184.27      8.22 o 
  10   3   9       42.58       39.62      4.12 o 
  11   3   9       52.79       52.83      4.92 o 
  12   3   9       79.87       81.34      6.36 o 
  -6   4   9        9.06       15.02      3.42 o 
  -5   4   9        1.65        0.96      2.03 o 
  -4   4   9      170.39      163.65      5.33 o 
  -3   4   9       23.36       20.65      2.00 o 
  -2   4   9      280.40      287.91      9.84 o 
  -1   4   9       10.81       10.05      2.08 o 
   0   4   9       29.20       31.36      2.87 o 
   1   4   9       20.24       19.42      2.33 o 
   2   4   9      115.15      117.54      5.29 o 
   3   4   9       34.65       40.45      3.02 o 
   4   4   9        0.02        1.07      1.18 o 
   5   4   9      179.77      190.14      6.97 o 
   6   4   9        0.24       -0.46      1.05 o 
   7   4   9        6.51        6.45      1.99 o 
   8   4   9       25.98       25.66      2.35 o 
   9   4   9       43.08       46.65      4.16 o 
  10   4   9      218.83      220.32      9.60 o 
  12   4   9        2.81        1.90      2.47 o 
  -5   5   9       54.99       62.12      5.45 o 
  -4   5   9       44.25       53.92      4.84 o 
  -3   5   9        3.00        0.86      1.23 o 
  -2   5   9      109.35      120.01      7.14 o 
  -1   5   9        3.49        4.25      1.84 o 
   0   5   9        9.63        5.88      1.82 o 
   1   5   9       50.12       48.30      3.55 o 
   2   5   9       82.45       68.48      4.19 o 
   3   5   9       33.25       28.06      2.70 o 
   4   5   9       20.51       19.92      2.41 o 
   5   5   9       60.72       53.87      3.56 o 
   6   5   9      249.86      251.05      8.60 o 
   7   5   9      489.42      453.05     13.27 o 
   8   5   9       27.42       25.24      1.94 o 
   9   5   9       14.91       12.27      2.63 o 
  10   5   9       24.52       20.84      3.27 o 
  11   5   9       14.13       12.76      3.16 o 
  12   5   9        0.11       -0.23      2.06 o 
  13   5   9       12.19        9.66      3.31 o 
  -4   6   9        5.32        2.03      2.34 o 
  -3   6   9       14.21       10.44      1.86 o 
  -2   6   9        0.03        1.21      1.30 o 
  -1   6   9        3.06        0.11      1.53 o 
   0   6   9      700.20      531.13     16.05 o 
   1   6   9       37.15       35.27      3.39 o 
   2   6   9      121.52      104.99      5.44 o 
   3   6   9      447.66      437.66     13.55 o 
   4   6   9     2411.14     2329.97     57.08 o 
   5   6   9       36.62       39.21      3.29 o 
   6   6   9        8.47        9.21      1.96 o 
   7   6   9        0.72        1.84      1.40 o 
   8   6   9       27.42       14.94      1.96 o 
   9   6   9        0.08       -0.70      1.03 o 
  10   6   9      551.47      500.48     16.71 o 
  11   6   9        1.39       -1.85      1.93 o 
  12   6   9       91.34       76.79      6.02 o 
  13   6   9       22.06       21.41      3.89 o 
  -4   7   9        7.05       10.97      3.15 o 
  -3   7   9       58.22       65.46      3.66 o 
  -2   7   9       86.65       93.55      5.17 o 
  -1   7   9       63.80       59.42      4.51 o 
   0   7   9        7.61       13.73      2.61 o 
   1   7   9       35.11       44.01      3.92 o 
   2   7   9       52.39       42.27      3.72 o 
   3   7   9      675.52      628.24     18.44 o 
   4   7   9       41.42       48.23      3.92 o 
   5   7   9     1346.95     1253.50     32.64 o 
   6   7   9      597.43      564.40     16.57 o 
   7   7   9      104.79      101.02      5.09 o 
   8   7   9       38.16       31.73      3.02 o 
   9   7   9      682.22      596.75     17.05 o 
  10   7   9        5.35        7.05      2.48 o 
  11   7   9        1.83        3.79      2.41 o 
  12   7   9        3.06        2.15      2.39 o 
  13   7   9        2.47        0.67      2.58 o 
  -3   8   9       72.44       69.05      5.75 o 
  -2   8   9       62.63       66.41      3.65 o 
  -1   8   9        0.09        0.12      1.29 o 
   0   8   9      215.66      205.87      8.83 o 
   1   8   9        4.11        5.66      2.27 o 
   2   8   9       55.37       43.05      3.99 o 
   3   8   9        3.81        2.26      1.93 o 
   4   8   9       53.37       41.98      3.81 o 
   5   8   9      133.78      128.59      6.53 o 
   6   8   9        7.67        6.69      2.25 o 
   7   8   9       12.82       12.99      2.31 o 
   8   8   9      102.20       93.33      5.16 o 
   9   8   9       10.80        7.22      2.10 o 
  11   8   9       66.14       68.80      5.43 o 
  12   8   9       19.59       23.73      3.78 o 
  13   8   9       95.85       93.97      6.99 o 
  -1   9   9        4.03        4.33      2.44 o 
   0   9   9       21.78       25.62      3.63 o 
   1   9   9       15.37       12.27      2.85 o 
   2   9   9        0.26        0.39      1.83 o 
   3   9   9        0.89        1.15      1.99 o 
   4   9   9       46.94       47.09      4.16 o 
   5   9   9        0.00       12.43      2.61 o 
   6   9   9      176.55      175.36      7.83 o 
   7   9   9        6.63        4.61      2.08 o 
   8   9   9       60.31       50.85      4.07 o 
   9   9   9      139.87      135.12      6.51 o 
   0  10   9       32.30       36.79      3.12 o 
   1  10   9       15.46       19.25      3.57 o 
   2  10   9        1.65        3.09      2.39 o 
   3  10   9        0.01       -2.41      1.60 o 
   4  10   9        9.64        9.64      2.66 o 
   5  10   9       26.55       26.05      3.45 o 
   6  10   9       97.71       98.05      6.05 o 
   7  10   9       46.24       45.50      4.21 o 
   8  10   9        0.13        1.09      1.90 o 
   9  10   9       64.61       65.40      4.90 o 
  10  10   9       40.19       41.19      3.95 o 
   1  11   9       36.59       40.50      3.31 o 
   2  11   9       12.81       10.95      3.09 o 
   3  11   9        5.82        3.17      2.48 o 
   4  11   9        9.78        5.34      2.58 o 
   5  11   9       14.70       14.76      3.27 o 
   6  11   9       12.87       12.36      2.94 o 
   7  11   9       36.77       34.04      4.11 o 
   8  11   9        9.20       10.58      2.86 o 
   9  11   9       64.45       68.21      5.14 o 
  10  11   9       34.42       40.59      4.27 o 
   3  12   9       22.81       27.68      4.18 o 
   4  12   9        0.83        0.63      2.46 o 
   5  12   9       63.83       67.46      5.64 o 
   6  12   9       10.05        8.26      2.90 o 
   7  12   9       74.41       83.57      6.09 o 
   8  12   9       49.47       58.56      5.38 o 
   9  12   9       69.26       79.14      5.98 o 
  10  12   9        0.03        0.40      2.27 o 
  -6 -10  10       90.65       94.68      6.05 o 
  -5 -10  10        0.01       -0.41      2.34 o 
  -4 -10  10      287.02      288.60      7.71 o 
  -3 -10  10       35.42       31.32      2.76 o 
  -2 -10  10        8.34        9.55      1.99 o 
  -1 -10  10      121.31      110.17      4.57 o 
   0 -10  10        0.47       -0.36      1.56 o 
  -7  -9  10       59.34       59.81      4.86 o 
  -6  -9  10       68.12       66.08      5.06 o 
  -5  -9  10        4.11        2.89      2.30 o 
  -4  -9  10      515.72      474.52     12.50 o 
  -3  -9  10        0.14       -0.01      1.51 o 
  -2  -9  10        3.32        2.82      2.61 o 
  -1  -9  10        1.23        0.45      1.90 o 
   0  -9  10       30.55       28.02      2.57 o 
   1  -9  10        1.58        0.94      1.54 o 
   2  -9  10       14.60       15.22      2.25 o 
  -8  -8  10        0.01        1.03      2.37 o 
  -7  -8  10       20.69       17.07      3.17 o 
  -6  -8  10        3.02        3.70      2.24 o 
  -5  -8  10       14.23        8.02      2.50 o 
  -4  -8  10      130.32      127.27      5.06 o 
  -3  -8  10        0.37        0.43      1.37 o 
  -2  -8  10      348.01      322.93      7.69 o 
  -1  -8  10        3.73        4.41      1.75 o 
   0  -8  10       32.96       34.07      2.60 o 
   1  -8  10      254.42      239.80      6.56 o 
   2  -8  10        0.84        3.13      1.90 o 
   3  -8  10       59.76       50.25      3.18 o 
   4  -8  10      186.62      183.45      6.03 o 
  -8  -7  10        0.11        0.24      2.05 o 
  -7  -7  10       54.84       43.31      4.14 o 
  -6  -7  10      114.89      107.35      5.72 o 
  -5  -7  10       36.05       34.66      3.56 o 
  -4  -7  10        0.00        0.57      1.79 o 
  -3  -7  10      129.48      122.26      5.78 o 
  -2  -7  10       10.48       10.14      1.77 o 
  -1  -7  10       86.97       86.48      3.92 o 
   0  -7  10        2.31       -0.36      1.22 o 
   1  -7  10        1.34        1.25      1.29 o 
   2  -7  10       10.81       11.24      1.88 o 
   3  -7  10       54.80       52.73      4.91 o 
   4  -7  10        2.70        1.01      1.46 o 
   5  -7  10        0.60       -0.73      1.42 o 
  -9  -6  10        2.79        2.54      2.66 o 
  -8  -6  10        3.57        3.28      2.30 o 
  -7  -6  10       32.50       30.40      3.49 o 
  -6  -6  10        0.25        1.16      1.82 o 
  -5  -6  10        3.06        1.98      1.90 o 
  -4  -6  10       38.70       43.69      3.53 o 
  -3  -6  10      223.39      191.19      5.15 o 
  -2  -6  10       31.47       35.19      2.24 o 
  -1  -6  10       14.14       17.50      1.84 o 
   0  -6  10        1.02        0.79      1.21 o 
   1  -6  10       27.81       33.28      2.29 o 
   2  -6  10       27.82       27.83      2.62 o 
   3  -6  10       26.10       30.09      2.37 o 
   4  -6  10       13.06       10.56      1.82 o 
   5  -6  10        2.90        4.17      1.58 o 
   6  -6  10        9.03        7.71      3.40 o 
  -9  -5  10      231.96      264.49     10.15 o 
  -8  -5  10      107.98      115.80      6.08 o 
  -7  -5  10        0.69       -0.93      1.92 o 
  -6  -5  10       29.29       33.37      3.37 o 
  -5  -5  10       29.09       25.50      2.84 o 
  -4  -5  10      201.43      195.38      7.18 o 
  -3  -5  10        9.31        9.17      2.08 o 
  -2  -5  10      264.81      233.50      5.56 o 
  -1  -5  10      256.66      255.97      5.91 o 
   0  -5  10      106.28      103.85      3.46 o 
   1  -5  10       47.10       45.71      2.49 o 
   2  -5  10       16.57       17.69      2.07 o 
   3  -5  10       15.83       14.11      1.77 o 
   4  -5  10       70.37       67.49      3.11 o 
   5  -5  10       60.15       64.30      3.23 o 
   6  -5  10        5.03        6.51      1.76 o 
   7  -5  10       13.29        8.80      2.78 o 
  -9  -4  10        0.50       -1.09      1.69 o 
  -8  -4  10       23.72       26.50      2.89 o 
  -7  -4  10      203.57      203.00      5.83 o 
  -6  -4  10       27.87       31.79      2.68 o 
  -5  -4  10      111.42      108.79      6.12 o 
  -4  -4  10       16.34       14.61      1.59 o 
  -3  -4  10      173.87      184.27      4.71 o 
  -2  -4  10       58.20       65.28      2.09 o 
  -1  -4  10        7.08        5.23      1.56 o 
   0  -4  10        0.17       -1.30      0.87 o 
   1  -4  10        6.46        9.87      1.36 o 
   2  -4  10      100.12       96.42      3.35 o 
   3  -4  10      602.39      615.35     11.45 o 
   4  -4  10      155.66      157.44      4.59 o 
   5  -4  10      218.64      215.29      5.74 o 
   6  -4  10      412.84      421.19      9.20 o 
   7  -4  10       21.98       23.65      3.35 o 
   8  -4  10        0.26       -1.22      1.99 o 
  -8  -3  10        3.63        0.77      1.49 o 
  -7  -3  10       36.66       35.16      2.57 o 
  -6  -3  10       68.50       73.16      3.32 o 
  -5  -3  10      120.25      113.23      8.55 o 
  -4  -3  10      385.27      394.68      8.30 o 
  -3  -3  10      315.62      312.71      6.78 o 
  -2  -3  10        7.32        5.67      1.62 o 
  -1  -3  10       95.06       94.27      2.94 o 
   0  -3  10        4.32        4.57      1.30 o 
   1  -3  10        0.98        2.90      1.00 o 
   2  -3  10      238.61      239.43      5.36 o 
   3  -3  10       88.38       91.34      3.09 o 
   4  -3  10       41.42       37.34      2.77 o 
   5  -3  10      248.93      265.53      5.18 o 
   6  -3  10       49.03       48.33      3.14 o 
   7  -3  10       10.02        9.43      2.64 o 
   8  -3  10       50.58       45.39      4.21 o 
   9  -3  10        8.92        7.62      2.70 o 
  -8  -2  10       40.67       46.69      4.80 o 
  -7  -2  10      241.21      251.28      6.72 o 
  -6  -2  10      115.43      133.38      4.11 o 
  -5  -2  10       46.36       46.14      6.79 o 
  -4  -2  10        0.17       -0.14      0.75 o 
  -3  -2  10     2088.85     2098.53     28.68 o 
  -2  -2  10        5.06        4.11      1.16 o 
  -1  -2  10      128.60      130.23      5.90 o 
   0  -2  10       68.00       67.83      2.31 o 
   1  -2  10       33.78       44.51      3.12 o 
   2  -2  10      137.16      159.59      3.35 o 
   3  -2  10       76.64       77.00      3.06 o 
   4  -2  10       38.87       42.94      2.18 o 
   5  -2  10     1075.50     1038.15     17.49 o 
   6  -2  10      457.58      488.92     10.16 o 
   7  -2  10       54.68       49.60      2.98 o 
   8  -2  10       19.69       16.70      2.04 o 
   9  -2  10       79.83       84.44      3.98 o 
  -8  -1  10       72.53       78.58      6.02 o 
  -7  -1  10      129.41      140.62      7.59 o 
  -6  -1  10      361.44      379.85     13.55 o 
  -5  -1  10       68.41       69.66      3.07 o 
  -4  -1  10        5.70        5.08      1.06 o 
  -3  -1  10      779.99      762.43     11.53 o 
  -2  -1  10     1339.32     1354.99     22.58 o 
  -1  -1  10     1803.61     1844.01     29.93 o 
   0  -1  10        7.84        8.22      0.87 o 
   1  -1  10      117.80      116.87      2.55 o 
   2  -1  10      624.29      644.05     10.79 o 
   3  -1  10       17.03       25.36      4.65 o 
   4  -1  10      330.28      314.52      5.36 o 
   5  -1  10      222.97      213.29      4.97 o 
   6  -1  10       30.66       32.12      2.14 o 
   7  -1  10       64.92       72.24      4.78 o 
   8  -1  10        1.54        1.64      1.91 o 
   9  -1  10        2.22        2.30      2.22 o 
  10  -1  10      193.08      196.72      9.35 o 
  -8   0  10       21.38       22.93      3.95 o 
  -7   0  10        1.92        2.60      2.30 o 
  -6   0  10       50.59       50.01      4.55 o 
  -5   0  10        0.40       -0.16      1.23 o 
  -4   0  10      586.59      585.53     23.40 o 
  -3   0  10      779.12      752.00     11.33 o 
  -2   0  10      677.66      666.02     11.88 o 
  -1   0  10      738.54      733.59     12.77 o 
   0   0  10      431.86      450.67      8.33 o 
   1   0  10       16.42       18.76      1.53 o 
   2   0  10        6.16        9.52      0.80 o 
   3   0  10       14.17       12.08      1.14 o 
   4   0  10      115.57      125.41      2.75 o 
   5   0  10        7.90        9.44      1.91 o 
   6   0  10        4.94        3.33      1.12 o 
   7   0  10      423.96      397.49     13.11 o 
   8   0  10      131.47      123.65      6.40 o 
  10   0  10       22.82       21.91      3.61 o 
  11   0  10       12.21        4.16      2.89 o 
  -7   1  10       43.04       48.38      5.06 o 
  -6   1  10        4.27        5.12      2.36 o 
  -5   1  10      212.32      222.82      6.31 o 
  -4   1  10        0.42        0.07      1.73 o 
  -3   1  10      174.98      158.98      6.22 o 
  -2   1  10      283.61      293.25      9.88 o 
  -1   1  10      601.82      605.83     10.69 o 
   0   1  10      179.55      183.71      4.77 o 
   1   1  10      234.94      255.05      5.02 o 
   2   1  10      166.24      178.59      3.50 o 
   3   1  10       59.68       63.95      1.65 o 
   4   1  10      105.74      101.13      2.96 o 
   5   1  10        2.77        1.50      0.87 o 
   6   1  10      144.04      155.63      4.56 o 
   7   1  10       99.35       99.90      3.57 o 
   8   1  10        3.77        3.62      2.05 o 
   9   1  10       22.56       14.46      2.78 o 
  10   1  10       50.72       46.09      4.50 o 
  11   1  10       18.19       11.27      3.20 o 
  -7   2  10       26.18       26.24      4.16 o 
  -6   2  10       41.05       50.71      4.92 o 
  -5   2  10        0.06        1.50      2.00 o 
  -4   2  10      127.38      129.71      4.57 o 
  -3   2  10       29.37       23.78      2.06 o 
  -2   2  10        6.27        6.23      1.77 o 
  -1   2  10       14.14       17.27      2.25 o 
   0   2  10       27.80       25.32      2.56 o 
   1   2  10      212.47      215.29      7.74 o 
   2   2  10      292.94      273.96      9.15 o 
   3   2  10        2.30        1.94      0.65 o 
   4   2  10     1108.38     1088.18     18.19 o 
   5   2  10      204.99      202.53      7.30 o 
   6   2  10      408.35      410.85     12.27 o 
   7   2  10       16.54       15.43      3.39 o 
   8   2  10        0.02        0.29      1.73 o 
   9   2  10       70.82       66.22      4.93 o 
  10   2  10       24.61       22.76      3.54 o 
  11   2  10       15.98       13.49      3.25 o 
  12   2  10       20.12       14.43      3.42 o 
  -6   3  10        0.01        0.66      2.21 o 
  -5   3  10       22.59       29.94      3.88 o 
  -4   3  10        1.20        0.52      1.21 o 
  -3   3  10       79.59       82.60      5.92 o 
  -2   3  10       11.82       10.31      2.07 o 
  -1   3  10      402.17      382.05     12.09 o 
   0   3  10       13.29       16.37      2.28 o 
   1   3  10        5.26        4.38      1.65 o 
   2   3  10       35.35       36.76      3.01 o 
   3   3  10       98.26       90.42      4.56 o 
   4   3  10       10.19        9.49      1.76 o 
   5   3  10        7.54        9.23      1.81 o 
   6   3  10        0.03       -1.01      1.14 o 
   7   3  10      215.98      207.94      8.46 o 
   8   3  10      113.62      118.37      3.96 o 
   9   3  10        8.04        7.06      2.38 o 
  10   3  10       84.75       90.60      5.93 o 
  11   3  10      137.40      134.70      7.61 o 
  12   3  10       23.20       31.08      4.34 o 
  -5   4  10        4.96        7.99      2.84 o 
  -4   4  10        3.25        2.83      1.43 o 
  -3   4  10       45.43       48.78      2.87 o 
  -2   4  10     1046.90      874.92     24.00 o 
  -1   4  10        3.59        3.99      1.73 o 
   0   4  10        4.04        9.16      1.98 o 
   1   4  10        0.09       -0.44      1.36 o 
   2   4  10      142.72      138.01      5.99 o 
   3   4  10       18.64       16.60      2.29 o 
   4   4  10      384.31      360.11     11.36 o 
   5   4  10      863.11      830.62     22.30 o 
   6   4  10       51.70       57.76      3.68 o 
   7   4  10       23.17       27.56      2.66 o 
   8   4  10      294.89      261.23      6.61 o 
   9   4  10       28.06       28.54      3.51 o 
  10   4  10       35.36       29.51      3.77 o 
  11   4  10        0.38       -2.16      1.88 o 
  12   4  10       22.21       26.34      3.99 o 
  -5   5  10       83.11      108.04      7.25 o 
  -4   5  10       15.31       20.45      3.66 o 
  -3   5  10       10.48       14.08      1.94 o 
  -2   5  10        7.51       10.69      1.69 o 
  -1   5  10        0.78        1.53      1.62 o 
   0   5  10        2.05        4.10      1.91 o 
   1   5  10        0.08        0.31      1.47 o 
   2   5  10      106.35       93.86      5.11 o 
   3   5  10     2746.15     2559.00     62.44 o 
   4   5  10        5.33        5.13      2.08 o 
   5   5  10      169.40      167.20      6.77 o 
   6   5  10      153.81      143.33      6.08 o 
   7   5  10       86.24       75.42      4.21 o 
   8   5  10        2.43       -0.22      0.68 o 
   9   5  10      100.22       94.02      5.76 o 
  10   5  10      383.21      346.99     13.00 o 
  11   5  10       66.70       70.66      5.53 o 
  12   5  10       68.59       92.83      6.66 o 
  -4   6  10       92.16      128.76      7.82 o 
  -3   6  10       21.12       24.92      2.41 o 
  -2   6  10        0.18        0.44      1.67 o 
  -1   6  10       33.81       23.64      3.11 o 
   0   6  10      862.24      683.93     19.89 o 
   1   6  10        0.05       -0.62      1.54 o 
   2   6  10      414.51      374.12     12.31 o 
   3   6  10        1.54        0.29      1.63 o 
   4   6  10       26.48       21.85      2.88 o 
   5   6  10      289.76      274.35      9.67 o 
   6   6  10     1841.48     1705.41     42.84 o 
   7   6  10      361.68      346.74     11.30 o 
   8   6  10      319.65      281.87      9.63 o 
   9   6  10       24.52       29.07      2.90 o 
  10   6  10      282.03      274.06     11.13 o 
  11   6  10       15.70       14.37      3.30 o 
  12   6  10       11.36       15.72      3.52 o 
  -3   7  10       22.91       24.21      2.74 o 
  -2   7  10        0.91        4.14      2.20 o 
  -1   7  10        1.37        3.51      2.06 o 
   0   7  10        0.00        0.05      1.73 o 
   1   7  10      182.18      161.56      7.42 o 
   2   7  10       31.22       17.30      2.76 o 
   3   7  10      137.92      110.58      5.79 o 
   4   7  10        2.14        2.37      1.85 o 
   5   7  10     3851.36     3553.15     85.68 o 
   6   7  10       13.62       12.74      2.52 o 
   7   7  10       82.88       93.45      5.14 o 
   8   7  10        6.33        5.38      1.79 o 
   9   7  10      279.04      127.57      5.78 o 
  11   7  10       14.67        5.10      2.57 o 
  12   7  10      119.39      124.53      7.64 o 
  -2   8  10       51.51       62.73      3.73 o 
  -1   8  10        0.42        0.50      1.48 o 
   0   8  10       30.41       42.22      4.19 o 
   1   8  10       39.37       38.11      3.97 o 
   2   8  10      106.71       96.21      5.70 o 
   3   8  10       10.45        8.90      2.40 o 
   4   8  10      108.73       97.00      5.57 o 
   5   8  10      189.17      178.44      7.84 o 
   6   8  10        0.98       -0.75      1.64 o 
   7   8  10      177.20      171.93      7.51 o 
   8   8  10       27.01       27.19      2.99 o 
   9   8  10       15.73       15.88      2.55 o 
  12   8  10       21.69       26.56      4.05 o 
  -1   9  10       85.76       90.40      4.42 o 
   0   9  10       10.72       14.72      3.08 o 
   1   9  10       45.96       42.86      4.31 o 
   2   9  10       16.30       18.64      3.21 o 
   3   9  10       59.55       62.61      4.86 o 
   4   9  10        2.06        3.48      1.98 o 
   5   9  10       13.87       16.86      2.88 o 
   6   9  10        0.00        2.18      2.01 o 
   7   9  10       71.83       63.74      4.62 o 
   8   9  10      109.35      114.92      6.16 o 
   9   9  10        4.69        6.09      2.22 o 
   1  10  10      142.28      150.50      8.09 o 
   2  10  10      245.21      265.75     11.17 o 
   3  10  10       17.46       20.78      3.51 o 
   4  10  10        0.23        0.68      2.17 o 
   5  10  10       18.20       15.04      3.14 o 
   6  10  10        9.11        9.38      2.68 o 
   7  10  10        8.73       10.40      2.62 o 
   8  10  10       56.59       61.67      4.89 o 
   9  10  10       13.79       11.08      2.71 o 
  10  10  10       48.78       46.68      4.21 o 
   2  11  10       58.39       73.71      6.00 o 
   3  11  10       33.31       43.54      4.89 o 
   4  11  10        7.09       11.67      3.07 o 
   5  11  10        8.85        8.92      2.77 o 
   6  11  10       82.36       82.50      5.88 o 
   7  11  10      237.41      227.80     10.06 o 
   8  11  10       22.42       28.48      3.92 o 
   9  11  10       33.42       36.83      4.07 o 
  10  11  10       42.08       48.13      4.59 o 
   5  12  10       28.72       32.41      4.35 o 
   6  12  10       35.23       40.02      4.63 o 
   7  12  10       12.49        6.64      2.74 o 
   8  12  10        1.08        0.94      2.36 o 
   9  12  10      264.99      301.50     12.33 o 
  -4 -10  11      531.34      550.07     11.96 o 
  -3 -10  11        7.40       10.91      2.19 o 
  -2 -10  11        9.36        7.33      2.04 o 
  -1 -10  11      123.45      120.91     16.37 o 
  -6  -9  11       28.59       27.03      3.67 o 
  -5  -9  11       11.07        8.34      2.61 o 
  -4  -9  11        6.33        6.84      1.82 o 
  -3  -9  11       45.60       43.57      3.01 o 
  -2  -9  11      124.33      123.03      4.69 o 
  -1  -9  11        1.46        2.37      1.81 o 
   0  -9  11        5.22        6.63      1.91 o 
   1  -9  11        6.61        8.84      2.14 o 
  -7  -8  11        7.47        5.87      2.76 o 
  -6  -8  11       36.66       40.89      3.99 o 
  -5  -8  11        1.85        0.41      2.02 o 
  -4  -8  11        3.73        0.28      1.94 o 
  -3  -8  11      137.74      122.74      4.44 o 
  -2  -8  11       14.84       14.54      2.02 o 
  -1  -8  11        1.22        2.02      1.47 o 
   0  -8  11       36.52       39.83      2.83 o 
   1  -8  11       59.92       64.58      7.35 o 
   2  -8  11       36.19       33.89      2.72 o 
   3  -8  11        1.22       -0.30      1.57 o 
  -8  -7  11       28.07       27.53      3.84 o 
  -7  -7  11       27.12       28.80      3.56 o 
  -6  -7  11        0.18        2.19      2.15 o 
  -5  -7  11       65.38       60.57      4.51 o 
  -4  -7  11      104.31       86.86      5.21 o 
  -3  -7  11       39.42       50.62      2.84 o 
  -2  -7  11       22.24       33.58      2.47 o 
  -1  -7  11        0.00        0.49      1.83 o 
   0  -7  11       19.38       22.94      2.46 o 
   1  -7  11       24.48       26.23      2.33 o 
   2  -7  11       26.33       25.50      2.31 o 
   3  -7  11       29.11       25.67      2.40 o 
   4  -7  11        2.39        2.16      1.59 o 
   5  -7  11       28.14       31.10      4.68 o 
  -8  -6  11        7.88        7.70      2.66 o 
  -7  -6  11        6.98        6.66      2.49 o 
  -6  -6  11        2.19        1.77      2.06 o 
  -5  -6  11        4.00        2.90      1.89 o 
  -4  -6  11        0.00        0.59      1.69 o 
  -3  -6  11       29.08       23.11      2.02 o 
  -2  -6  11      220.14      214.93      5.57 o 
  -1  -6  11       35.20       29.33      2.17 o 
   0  -6  11        0.22       -0.96      1.13 o 
   1  -6  11       16.74       17.18      3.33 o 
   2  -6  11       13.46       12.93      1.82 o 
   3  -6  11       12.30       14.03      1.92 o 
   4  -6  11       55.63       59.00      3.17 o 
   5  -6  11        1.25        1.89      1.58 o 
   6  -6  11        2.33        3.46      1.70 o 
  -8  -5  11       67.52       72.39      5.23 o 
  -7  -5  11       37.97       50.58      4.29 o 
  -6  -5  11        0.23       -2.50      1.67 o 
  -5  -5  11        3.88        3.76      1.87 o 
  -4  -5  11       28.19       29.81      3.09 o 
  -3  -5  11       67.38       67.15      4.05 o 
  -2  -5  11       38.88       33.79      2.15 o 
  -1  -5  11       34.11       31.11      2.12 o 
   0  -5  11      300.95      302.61      6.78 o 
   1  -5  11      355.67      372.60      7.96 o 
   2  -5  11       40.16       38.30      4.92 o 
   3  -5  11        3.65        5.17      2.78 o 
   4  -5  11       89.36       87.87      3.58 o 
   5  -5  11       56.18       49.09      2.91 o 
   6  -5  11       45.86       55.97      5.19 o 
   7  -5  11        0.24        3.31      2.42 o 
  -8  -4  11      271.31      288.10      8.91 o 
  -7  -4  11      569.44      603.28     12.55 o 
  -6  -4  11       83.56       96.49      3.83 o 
  -5  -4  11       81.16       79.06      3.31 o 
  -4  -4  11      233.25      236.12      5.87 o 
  -3  -4  11      221.37      206.51      7.21 o 
  -2  -4  11       38.54       39.68      2.53 o 
  -1  -4  11        0.14       -0.31      2.12 o 
   0  -4  11       18.50       19.59      1.70 o 
   1  -4  11      515.60      523.69      9.91 o 
   2  -4  11       54.41       55.53      3.81 o 
   3  -4  11        4.83        3.51      1.25 o 
   4  -4  11        6.62        9.00      1.50 o 
   5  -4  11      337.25      334.22     12.49 o 
   6  -4  11       92.60      103.81      4.10 o 
   7  -4  11      167.71      160.32      7.59 o 
   8  -4  11        1.05       -1.33      2.13 o 
  -8  -3  11       88.89       90.79      6.23 o 
  -7  -3  11       21.00       20.53      2.17 o 
  -6  -3  11       19.06       18.24      2.06 o 
  -5  -3  11       60.50       58.79      2.96 o 
  -4  -3  11       58.30       58.69      5.45 o 
  -3  -3  11     1389.03      695.73     17.15 o 
  -1  -3  11        0.25        0.01      0.82 o 
   0  -3  11        0.22       -0.10      0.86 o 
   1  -3  11       10.68       12.57      2.55 o 
   2  -3  11       43.78       41.20      2.21 o 
   3  -3  11        3.70        4.32      2.47 o 
   4  -3  11      161.18      145.57      5.57 o 
   5  -3  11       45.39       45.03      2.49 o 
   6  -3  11      332.88      336.39     11.09 o 
   7  -3  11      118.78      120.64      6.26 o 
   8  -3  11       14.90       16.21      3.11 o 
  -8  -2  11       96.19      108.67      6.98 o 
  -7  -2  11        3.46        4.50      2.54 o 
  -6  -2  11      353.23      372.11     13.35 o 
  -5  -2  11      260.49      273.89     11.36 o 
  -4  -2  11      580.56      597.23     11.62 o 
  -3  -2  11        0.86        2.32      1.01 o 
  -2  -2  11     1152.26     1156.95     19.88 o 
  -1  -2  11      284.87      291.55      8.28 o 
   0  -2  11      166.25      163.28      3.90 o 
   1  -2  11       21.65       19.65      1.31 o 
   2  -2  11       83.04       81.98      3.00 o 
   3  -2  11     1112.91     1128.54     18.42 o 
   4  -2  11        0.38        0.27      0.96 o 
   5  -2  11       69.52       80.17      3.07 o 
   6  -2  11      275.46      264.71      6.59 o 
   7  -2  11      860.92      841.16     23.71 o 
   8  -2  11      122.01      129.53      4.75 o 
   9  -2  11       91.49      101.62     10.24 o 
  -7  -1  11       18.39       19.10      3.46 o 
  -6  -1  11      101.40      102.67      6.32 o 
  -5  -1  11       21.36       20.74      5.20 o 
  -4  -1  11       19.23       24.77      2.47 o 
  -3  -1  11      115.82      107.34      2.96 o 
  -2  -1  11        8.10        5.99      1.94 o 
  -1  -1  11        0.15        1.32      0.94 o 
   0  -1  11       61.70       51.97      1.72 o 
   1  -1  11        1.50        0.48      0.66 o 
   2  -1  11        6.19        6.97      0.95 o 
   3  -1  11       32.42       38.55      2.14 o 
   4  -1  11       20.16       16.79      1.78 o 
   5  -1  11       10.10       13.40      1.40 o 
   6  -1  11       56.54       63.89      3.88 o 
   7  -1  11       43.28       46.74      3.35 o 
   8  -1  11        2.17        1.78      1.35 o 
   9  -1  11        7.87        5.97      2.60 o 
  10  -1  11       58.46       60.51      5.33 o 
  -7   0  11       22.49       21.76      3.73 o 
  -6   0  11        4.00        4.29      2.43 o 
  -5   0  11        4.06        3.78      1.75 o 
  -4   0  11       12.14       11.41      1.72 o 
  -3   0  11        3.93        0.45      1.54 o 
  -2   0  11      330.54      314.52     10.65 o 
  -1   0  11       85.36       79.72      4.54 o 
   0   0  11      376.04      369.96      7.21 o 
   1   0  11        0.15       -0.70      0.59 o 
   2   0  11      107.94      114.35      2.47 o 
   3   0  11      249.05      260.54      4.46 o 
   4   0  11        1.74        0.70      0.67 o 
   5   0  11       44.36       38.04      2.83 o 
   6   0  11       80.77       75.20      5.30 o 
   7   0  11       99.17       91.04      5.32 o 
   8   0  11      104.04      100.64      5.82 o 
   9   0  11        9.39        4.64      2.42 o 
  10   0  11       13.92       10.66      3.06 o 
  -7   1  11       12.11       16.86      3.63 o 
  -6   1  11       18.25       16.87      3.37 o 
  -5   1  11        0.28        0.81      2.02 o 
  -4   1  11       96.96       90.39      3.84 o 
  -3   1  11       39.26       42.92      2.63 o 
  -2   1  11        2.53        4.03      1.71 o 
  -1   1  11      288.22      268.77      9.46 o 
   0   1  11      311.24      314.11     10.49 o 
   1   1  11      829.68      850.68     23.04 o 
   2   1  11        1.16        1.85      1.42 o 
   3   1  11       73.66       72.05      1.80 o 
   4   1  11      723.38      745.26     13.21 o 
   5   1  11       17.30       19.54      1.54 o 
   6   1  11      104.82      101.39      4.75 o 
   7   1  11       74.82       75.67      4.85 o 
   8   1  11       36.16       32.60      3.55 o 
   9   1  11      178.55      188.08      8.65 o 
  10   1  11       24.06       24.05      3.64 o 
  11   1  11       18.12       10.39      3.06 o 
  -6   2  11       29.08       26.60      4.22 o 
  -5   2  11        5.32        6.78      2.63 o 
  -4   2  11      122.45      118.01      4.47 o 
  -3   2  11        5.22        4.26      1.42 o 
  -2   2  11      170.38      189.41      7.61 o 
  -1   2  11        0.70        1.68      1.52 o 
   0   2  11        2.12        3.45      1.65 o 
   1   2  11       66.82       65.51      4.03 o 
   2   2  11        5.05        4.63      1.63 o 
   3   2  11        8.03       10.85      2.06 o 
   4   2  11        7.91       11.29      2.04 o 
   5   2  11       14.43       18.20      1.42 o 
   6   2  11      114.42      103.49      5.06 o 
   7   2  11        5.76        6.77      1.77 o 
   8   2  11       71.67       69.61      3.33 o 
   9   2  11       16.99       17.24      3.13 o 
  10   2  11       13.97       14.84      3.18 o 
  11   2  11       11.05       13.20      3.19 o 
  -6   3  11        1.12        1.95      2.59 o 
  -5   3  11       22.80       30.10      4.10 o 
  -4   3  11        0.44        1.73      1.35 o 
  -3   3  11       69.95       68.71      3.39 o 
  -2   3  11        1.85        1.91      1.79 o 
  -1   3  11        7.03        6.68      1.98 o 
   0   3  11       10.00       10.45      2.21 o 
   1   3  11       12.92       18.50      2.48 o 
   2   3  11       56.94       49.99      3.64 o 
   3   3  11        0.41       -0.39      1.47 o 
   4   3  11        3.93        3.59      1.57 o 
   5   3  11      650.98      641.46     18.00 o 
   6   3  11      753.53      763.68     20.85 o 
   7   3  11      163.27      150.80      6.32 o 
   8   3  11       75.98       74.73      5.86 o 
   9   3  11       12.54       12.86      2.81 o 
  10   3  11       11.00       10.14      2.82 o 
  11   3  11       12.46       13.51      3.25 o 
  12   3  11       10.73       12.76      3.51 o 
  -5   4  11       15.22       16.87      3.52 o 
  -4   4  11       48.40       37.84      4.12 o 
  -3   4  11        2.76        3.01      1.43 o 
  -2   4  11        0.11       -0.15      1.60 o 
  -1   4  11       46.50       41.86      3.61 o 
   0   4  11     1304.61     1014.37     27.32 o 
   1   4  11      317.69      277.10      9.84 o 
   2   4  11       54.40       48.99      3.70 o 
   3   4  11      578.87      544.61     16.12 o 
   4   4  11     2674.97     2626.89     63.98 o 
   5   4  11        3.06        3.81      1.70 o 
   6   4  11      227.79      212.72      7.87 o 
   7   4  11      843.89      777.66     21.17 o 
   9   4  11       55.80       70.36      5.14 o 
  10   4  11      116.31      122.24      7.08 o 
  11   4  11       76.38       63.99      5.43 o 
  12   4  11        9.09        8.25      3.20 o 
  -4   5  11        2.14        2.28      2.45 o 
  -3   5  11        2.60        3.88      1.54 o 
  -2   5  11        0.82        0.42      1.28 o 
  -1   5  11      120.39       95.38      5.50 o 
   0   5  11        1.85        0.58      1.81 o 
   1   5  11        0.31       -0.06      1.46 o 
   2   5  11      103.77       92.74      5.15 o 
   3   5  11      331.61      296.95     10.33 o 
   4   5  11       14.89       11.52      2.29 o 
   5   5  11      950.82      851.28     23.26 o 
   6   5  11      593.56      592.96     17.24 o 
   7   5  11        0.56        3.36      1.73 o 
   8   5  11      177.28      167.61      6.82 o 
  10   5  11       71.74       58.59      5.07 o 
  11   5  11       45.88       32.32      4.17 o 
  12   5  11        5.97       16.43      3.68 o 
  -3   6  11        0.03       -1.16      1.35 o 
  -2   6  11       45.77       37.80      3.84 o 
  -1   6  11        9.02       10.71      2.45 o 
   0   6  11      225.62      197.55      8.38 o 
   1   6  11       10.40        7.93      2.22 o 
   2   6  11      835.00      682.37     19.90 o 
   3   6  11      150.13      133.32      6.40 o 
   4   6  11        3.01        0.39      1.68 o 
   5   6  11       10.73        5.39      2.28 o 
   6   6  11      149.01      145.02      6.60 o 
   7   6  11      124.89      126.14      6.02 o 
   8   6  11       37.07       33.10      3.21 o 
   9   6  11       13.81        2.14      1.16 o 
  11   6  11        4.92        5.86      2.63 o 
  12   6  11      120.71      137.33      8.14 o 
  -2   7  11        2.30        1.79      1.83 o 
  -1   7  11        4.96        5.61      2.38 o 
   0   7  11        2.30        1.89      1.94 o 
   1   7  11      150.38      133.32      6.74 o 
   2   7  11        0.21       -0.23      1.63 o 
   3   7  11       20.19       23.09      2.99 o 
   4   7  11       33.10       30.28      3.37 o 
   5   7  11       52.98       43.75      3.76 o 
   6   7  11      134.77      118.94      6.02 o 
   7   7  11      196.67      173.53      7.44 o 
   8   7  11        0.99        1.89      1.61 o 
   9   7  11        8.73        5.82      2.01 o 
  12   7  11       95.10      110.60      7.35 o 
  -1   8  11       82.50      100.56      4.57 o 
   0   8  11        3.19        0.39      1.89 o 
   1   8  11       15.21       13.16      2.77 o 
   2   8  11        3.01        0.90      1.78 o 
   3   8  11        0.18       -0.17      1.85 o 
   4   8  11       11.68       11.28      2.48 o 
   5   8  11       23.36       17.45      2.79 o 
   6   8  11      388.90      372.97     12.80 o 
   7   8  11      168.65      151.91      7.07 o 
   8   8  11       19.69       17.32      2.77 o 
   9   8  11       78.37       82.68      5.12 o 
   0   9  11       29.50       32.25      3.98 o 
   1   9  11       30.60       39.91      4.39 o 
   2   9  11       18.11       28.68      3.71 o 
   3   9  11        1.13        4.42      2.30 o 
   4   9  11        0.05       -0.46      1.70 o 
   5   9  11        0.51        1.07      1.73 o 
   6   9  11        0.85        0.99      1.83 o 
   7   9  11       62.97       66.07      4.78 o 
   8   9  11       14.21       13.73      2.63 o 
   9   9  11        5.66        3.68      2.13 o 
   1  10  11       34.50       36.56      4.40 o 
   2  10  11       26.27       24.55      3.75 o 
   3  10  11        6.86        8.31      2.78 o 
   4  10  11        3.09        3.70      2.30 o 
   5  10  11        3.60        6.24      2.46 o 
   6  10  11        0.52        1.28      1.93 o 
   7  10  11        0.01        0.85      2.09 o 
   8  10  11        0.63        1.76      2.01 o 
   9  10  11        2.21        1.16      2.06 o 
  10  10  11        0.02        0.04      1.88 o 
   3  11  11       90.45      101.81      6.98 o 
   4  11  11       24.55       28.37      4.00 o 
   5  11  11        5.69        4.09      2.48 o 
   6  11  11       35.52       42.52      4.56 o 
   7  11  11      106.46      117.15      7.01 o 
   8  11  11      121.90      141.08      7.70 o 
   9  11  11      187.94      219.90      9.70 o 
  10  11  11       75.53       82.52      5.76 o 
   6  12  11       37.27       47.52      5.24 o 
   7  12  11       46.57       47.36      5.01 o 
   8  12  11       18.78       20.22      3.73 o 
  -5  -9  12        5.33        4.69      2.69 o 
  -4  -9  12        5.86        5.69      2.55 o 
  -3  -9  12        2.00        7.48      1.95 o 
  -2  -9  12       84.80       87.55      4.07 o 
  -1  -9  12       50.30       45.94      3.17 o 
   0  -9  12       26.87       21.92      2.86 o 
  -6  -8  12        9.15        5.59      2.47 o 
  -5  -8  12       17.55       24.97      3.47 o 
  -4  -8  12      186.88      188.03      8.03 o 
  -3  -8  12        9.31       10.65      1.89 o 
  -2  -8  12       15.35       13.25      2.04 o 
  -1  -8  12        0.11        0.26      1.41 o 
   0  -8  12        3.24        3.49      2.13 o 
   1  -8  12        0.22        0.28      1.45 o 
   2  -8  12        1.21        3.41      2.04 o 
  -7  -7  12       26.23       29.71      3.84 o 
  -6  -7  12        4.41        2.86      2.28 o 
  -5  -7  12        0.42       -0.28      1.93 o 
  -4  -7  12        0.90        2.62      2.11 o 
  -3  -7  12       11.08       13.55      1.93 o 
  -2  -7  12      251.23      222.25      6.07 o 
  -1  -7  12      319.55      354.06      8.18 o 
   0  -7  12        1.29        1.96      1.48 o 
   1  -7  12        0.00       -1.31      1.32 o 
   2  -7  12       29.45       37.34      2.79 o 
   3  -7  12        7.57       10.73      2.03 o 
   4  -7  12       21.99       22.55      4.05 o 
  -7  -6  12       25.44       20.82      3.33 o 
  -6  -6  12        1.27        0.59      2.11 o 
  -5  -6  12       52.73       52.94      4.26 o 
  -4  -6  12       95.44       90.04      5.18 o 
  -3  -6  12       55.66       63.47      4.20 o 
  -2  -6  12       71.00       74.94      3.28 o 
  -1  -6  12      174.98      176.75      5.04 o 
   0  -6  12       33.03       36.68      2.67 o 
   1  -6  12       53.06       52.18      2.87 o 
   2  -6  12        3.08        3.07      1.49 o 
   3  -6  12       44.82       49.53      2.99 o 
   4  -6  12        0.14        2.04      1.49 o 
   5  -6  12        8.64       11.87      2.03 o 
  -7  -5  12       36.33       40.05      3.99 o 
  -6  -5  12       54.45       55.24      4.37 o 
  -5  -5  12      105.76      107.32      5.40 o 
  -4  -5  12       21.14       22.61      2.84 o 
  -3  -5  12        1.22        0.46      1.80 o 
  -2  -5  12      141.03      159.45      4.59 o 
  -1  -5  12       12.48       17.80      1.84 o 
   0  -5  12        8.68        6.45      2.36 o 
   1  -5  12        7.28       10.21      1.60 o 
   2  -5  12      277.94      269.62      6.52 o 
   3  -5  12       76.27       78.03      3.37 o 
   4  -5  12        3.86        4.83      1.57 o 
   5  -5  12      392.75      393.45      9.02 o 
   6  -5  12        0.18        0.71      1.45 o 
  -6  -4  12      389.06      418.09     12.61 o 
  -5  -4  12       32.13       36.46      3.40 o 
  -4  -4  12       46.22       44.05      3.57 o 
  -3  -4  12      270.68      277.96      8.89 o 
  -2  -4  12      489.50      457.44     12.60 o 
  -1  -4  12      142.67      156.61      4.30 o 
   0  -4  12        4.91        3.48      1.48 o 
   1  -4  12       56.20       59.81      2.69 o 
   2  -4  12        0.40        0.15      1.06 o 
   3  -4  12       70.20       69.91      3.04 o 
   4  -4  12      189.86      191.04      5.32 o 
   5  -4  12      409.90      409.68      8.98 o 
   6  -4  12      144.50      151.82      5.02 o 
   7  -4  12        9.85       10.46      2.84 o 
  -7  -3  12      316.12      342.81     13.05 o 
  -6  -3  12      366.42      370.99     13.29 o 
  -5  -3  12      155.19      162.51      7.50 o 
  -4  -3  12        5.47        5.06      1.17 o 
  -3  -3  12      113.93      116.60      9.63 o 
  -2  -3  12       91.91       80.20      4.05 o 
  -1  -3  12      594.73      340.94      9.68 o 
   0  -3  12      115.55      118.30      4.98 o 
   1  -3  12       37.41       39.56      2.16 o 
   2  -3  12      430.92      436.68      8.50 o 
   3  -3  12        5.58        5.00      1.24 o 
   4  -3  12        0.32        1.51      1.13 o 
   5  -3  12       12.45       13.02      1.66 o 
   6  -3  12       10.70        3.94      2.04 o 
   7  -3  12      124.56      132.05      6.66 o 
   8  -3  12       38.49       41.03      4.24 o 
  -7  -2  12        0.52        1.96      2.27 o 
  -6  -2  12        1.71        2.99      2.40 o 
  -5  -2  12        0.28       -0.81      1.31 o 
  -4  -2  12      157.06      164.05      5.30 o 
  -3  -2  12      618.60      601.53     12.75 o 
  -2  -2  12      856.69      820.23     57.90 o 
  -1  -2  12      466.54      448.41      9.08 o 
   0  -2  12      725.80      675.09      9.97 o 
   1  -2  12       57.48       54.90      1.99 o 
   2  -2  12       57.43       57.40      2.04 o 
   3  -2  12       23.16       25.43      2.19 o 
   4  -2  12       40.89       44.48      4.29 o 
   5  -2  12        1.19        1.44      1.11 o 
   6  -2  12       78.49       81.27      4.68 o 
   7  -2  12       64.14       71.22      3.50 o 
   8  -2  12      356.13      334.43     11.49 o 
   9  -2  12        0.73        3.31      2.33 o 
  -7  -1  12       19.59       25.93      4.07 o 
  -6  -1  12        6.52       10.33      2.84 o 
  -5  -1  12      138.74      144.55      7.55 o 
  -4  -1  12        7.03        5.06      1.54 o 
  -3  -1  12       41.35       43.06      3.22 o 
  -2  -1  12       19.59       24.40      3.09 o 
  -1  -1  12      471.85      444.91     14.09 o 
   0  -1  12      461.47      452.80      8.83 o 
   1  -1  12      101.54      109.48      2.63 o 
   2  -1  12        0.51       -0.57      0.70 o 
   3  -1  12      167.22      175.41      7.83 o 
   4  -1  12        0.41        0.03      0.75 o 
   5  -1  12       25.86       23.32      2.10 o 
   6  -1  12       12.42       15.78      2.30 o 
   7  -1  12      226.98      229.79      8.37 o 
   8  -1  12       48.26       46.94      2.89 o 
   9  -1  12        0.04        1.98      1.54 o 
  -6   0  12       15.42       22.79      3.73 o 
  -5   0  12       18.64       23.15      4.62 o 
  -4   0  12        0.46        0.71      1.26 o 
  -3   0  12       26.25       25.76      2.24 o 
  -2   0  12      237.33      217.92      8.55 o 
  -1   0  12       31.67       30.87      3.27 o 
   0   0  12      875.25      814.07     22.63 o 
   1   0  12       34.27       35.63      3.34 o 
   2   0  12      470.39      455.86     14.16 o 
   3   0  12       15.11       14.76      1.07 o 
   4   0  12       48.32       49.61      1.79 o 
   5   0  12        0.47       -0.57      1.37 o 
   6   0  12        0.52       -1.32      0.90 o 
   7   0  12       26.12       21.72      2.61 o 
   8   0  12      114.53      113.35      4.21 o 
   9   0  12       27.56       30.60      3.75 o 
  10   0  12       21.22       25.26      3.73 o 
  -6   1  12        9.48       12.34      3.30 o 
  -5   1  12      116.51      140.18      7.87 o 
  -4   1  12        0.24       -0.48      1.50 o 
  -3   1  12       74.27       78.05      3.55 o 
  -2   1  12        2.24        2.70      1.73 o 
  -1   1  12       66.15       67.64      4.45 o 
   0   1  12        2.67        3.98      1.78 o 
   1   1  12        4.18        2.10      1.62 o 
   2   1  12       57.29       55.19      3.95 o 
   3   1  12      171.66      159.98      6.92 o 
   4   1  12       22.10       18.13      2.52 o 
   5   1  12        9.11       12.89      1.44 o 
   6   1  12        2.12        2.62      1.15 o 
   7   1  12       30.62       31.09      2.65 o 
   8   1  12       41.70       47.26      4.44 o 
   9   1  12      149.77      168.85      8.23 o 
  10   1  12       13.52       14.92      3.27 o 
  11   1  12       55.63       56.65      5.53 o 
  -6   2  12      328.36      378.99     15.05 o 
  -5   2  12       35.95       40.27      4.58 o 
  -4   2  12        4.26        8.24      1.71 o 
  -3   2  12        5.86        3.78      1.43 o 
  -2   2  12      317.67      280.61     10.24 o 
  -1   2  12      110.42       99.29      5.38 o 
   0   2  12        2.15        5.65      1.87 o 
   1   2  12      247.42      256.10      9.40 o 
   2   2  12        0.13        0.42      1.58 o 
   3   2  12       70.92       70.50      4.49 o 
   4   2  12       15.58       20.02      2.76 o 
   5   2  12      706.14      712.97     20.09 o 
   6   2  12        6.90        5.30      1.80 o 
   7   2  12       14.04       13.46      2.34 o 
   8   2  12      241.84      249.66      9.10 o 
   9   2  12      209.26      225.12      9.84 o 
  10   2  12       80.10       72.88      5.73 o 
  11   2  12       51.23       54.00      5.18 o 
  -5   3  12       37.65       44.26      4.95 o 
  -4   3  12       19.60       20.05      3.62 o 
  -3   3  12       11.91       11.92      1.87 o 
  -2   3  12       38.39       30.91      3.23 o 
  -1   3  12      146.79      109.43      5.70 o 
   0   3  12      120.59      141.40      6.53 o 
   1   3  12       42.85       34.43      3.39 o 
   2   3  12      337.95      328.40     11.10 o 
   3   3  12      563.05      583.43     17.13 o 
   4   3  12      110.69      105.88      5.40 o 
   5   3  12      448.56      449.51     13.93 o 
   6   3  12        2.49        5.07      1.82 o 
   7   3  12      148.65      167.01      7.03 o 
   8   3  12      127.97        3.55      1.21 o 
   9   3  12        3.23        4.33      2.28 o 
  10   3  12      134.99      126.50      7.33 o 
  11   3  12       14.81       12.65      3.19 o 
  -4   4  12      186.06      242.95     11.15 o 
  -3   4  12       12.19       15.64      2.59 o 
  -2   4  12        9.13       15.32      2.58 o 
  -1   4  12       51.25       42.29      3.71 o 
   0   4  12      738.47      612.00     18.22 o 
   1   4  12       60.34       38.65      3.66 o 
   2   4  12       80.73       64.36      4.44 o 
   3   4  12      943.71      900.40     24.67 o 
   4   4  12       34.40       37.46      3.46 o 
   5   4  12       19.07       18.17      2.63 o 
   6   4  12      384.70      366.52     11.92 o 
   7   4  12      366.55      349.86     11.51 o 
   8   4  12      192.44      174.63      7.22 o 
  10   4  12      620.54      636.58     20.60 o 
  11   4  12       78.48       85.29      6.34 o 
  12   4  12       42.19       49.86      5.27 o 
  -4   5  12        0.05       -1.02      2.20 o 
  -3   5  12      158.66      160.72      5.75 o 
  -2   5  12        0.59        1.52      1.42 o 
  -1   5  12       19.73       32.50      3.64 o 
   0   5  12        1.84        5.00      2.18 o 
   1   5  12        0.12        1.15      1.68 o 
   2   5  12       21.29       27.32      3.19 o 
   3   5  12       30.83       30.82      3.26 o 
   4   5  12      451.17      431.12     13.84 o 
   5   5  12     1634.18     1567.27     40.15 o 
   6   5  12      321.63      295.32     10.38 o 
   7   5  12      116.21      117.77      5.78 o 
   8   5  12        0.33       -1.48      1.49 o 
   9   5  12       15.99       12.69      2.17 o 
  11   5  12        5.80        6.37      2.83 o 
  12   5  12       99.21       85.86      6.59 o 
  -3   6  12        0.00        0.94      1.55 o 
  -2   6  12        1.47        0.97      1.53 o 
  -1   6  12        8.52       10.79      2.56 o 
   0   6  12        2.68        1.58      1.84 o 
   1   6  12        0.18       -0.08      1.59 o 
   2   6  12       23.30       20.78      3.01 o 
   3   6  12       19.16       18.24      2.83 o 
   4   6  12        3.10        4.14      1.89 o 
   5   6  12      113.75      101.95      5.56 o 
   6   6  12       10.15       12.51      2.37 o 
   7   6  12       10.43       12.01      2.37 o 
   8   6  12       17.30       18.27      2.74 o 
   9   6  12        0.74        0.23      1.61 o 
  12   6  12        9.13       13.12      3.65 o 
  -2   7  12        4.14        2.77      4.02 o 
  -1   7  12        2.33        0.54      2.07 o 
   0   7  12        7.20        7.62      2.47 o 
   1   7  12        5.44        3.87      2.15 o 
   2   7  12        7.52        4.76      2.15 o 
   3   7  12      197.15      196.60      8.58 o 
   4   7  12        7.88        7.18      2.24 o 
   5   7  12       27.56       26.88      3.27 o 
   6   7  12       50.09       51.43      4.16 o 
   7   7  12       55.68       53.94      4.25 o 
   8   7  12      105.91      104.64      5.75 o 
   9   7  12       15.78       14.31      2.66 o 
  -1   8  12        0.27        1.23      1.61 o 
   0   8  12      105.49      106.77      6.65 o 
   1   8  12       20.84       24.92      3.56 o 
   2   8  12      187.40      183.89      8.59 o 
   3   8  12        0.18        2.02      1.96 o 
   4   8  12       14.50       13.95      2.84 o 
   5   8  12        0.33        0.06      1.62 o 
   6   8  12        1.60        3.06      2.04 o 
   7   8  12        0.00       -0.46      1.63 o 
   8   8  12      197.67      178.31      7.94 o 
   9   8  12       75.93       65.97      4.73 o 
   1   9  12       74.86       93.90      6.27 o 
   2   9  12        6.56        7.56      2.60 o 
   3   9  12      217.32      266.86     10.97 o 
   4   9  12        8.33       11.65      2.74 o 
   5   9  12        2.93        2.42      2.08 o 
   6   9  12        1.01        3.36      2.14 o 
   7   9  12      243.77      241.86      9.92 o 
   8   9  12       44.87       46.99      4.34 o 
   9   9  12       24.42       28.51      3.57 o 
  10   9  12        1.51       -0.32      1.84 o 
   2  10  12        3.98        4.01      2.54 o 
   3  10  12      113.90      127.40      7.44 o 
   4  10  12        5.43        6.20      2.57 o 
   5  10  12        0.95        0.89      2.00 o 
   6  10  12       43.69       42.26      4.34 o 
   7  10  12        2.79        3.79      2.44 o 
   8  10  12       39.35       48.40      4.55 o 
   9  10  12       63.68       66.44      5.22 o 
  10  10  12      115.64      130.30      7.09 o 
   4  11  12       66.98       64.59      5.58 o 
   5  11  12      442.16      470.46     16.70 o 
   6  11  12        1.41        0.76      2.17 o 
   7  11  12       39.79       47.10      4.70 o 
   8  11  12        0.60        0.12      2.23 o 
   9  11  12       50.73       41.86      4.57 o 
  -4  -8  13        7.01        7.59      2.62 o 
  -3  -8  13        0.69       -0.31      1.53 o 
  -2  -8  13       62.20       75.02      3.72 o 
  -1  -8  13       39.32       51.10      3.21 o 
   0  -8  13        0.02        0.30      1.55 o 
   1  -8  13        1.76        2.58      2.65 o 
  -5  -7  13       13.68       14.80      2.87 o 
  -4  -7  13       12.29       12.32      2.75 o 
  -3  -7  13        2.14        0.75      2.08 o 
  -2  -7  13       27.93       25.31      4.76 o 
  -1  -7  13      180.81      189.75      5.99 o 
   0  -7  13      230.06      232.75     11.16 o 
   1  -7  13       49.53       52.68      3.94 o 
   2  -7  13        7.01        7.03      1.83 o 
   3  -7  13       16.10       12.34      2.07 o 
  -6  -6  13       87.17       86.97      5.51 o 
  -5  -6  13       10.29       15.40      2.82 o 
  -4  -6  13      132.68      118.64      6.02 o 
  -3  -6  13        1.14        0.15      1.79 o 
  -2  -6  13       37.44       36.54      2.53 o 
  -1  -6  13        5.99        5.43      1.52 o 
   0  -6  13       79.97      102.52      7.19 o 
   1  -6  13       22.42       23.89      2.24 o 
   2  -6  13       61.29       60.23      3.26 o 
   3  -6  13       24.43       27.56      2.53 o 
   4  -6  13       84.55       87.21      3.95 o 
   5  -6  13      113.10      125.37      8.08 o 
  -5  -5  13       11.19       15.09      2.79 o 
  -4  -5  13       54.69       50.57      3.85 o 
  -3  -5  13      309.00      307.92      9.98 o 
  -2  -5  13      182.57      199.51      5.29 o 
  -1  -5  13       27.65       31.15      2.21 o 
   0  -5  13        4.47        3.73      1.42 o 
   1  -5  13      366.60      384.78      8.33 o 
   2  -5  13      148.70      157.89      4.84 o 
   3  -5  13       19.01       22.28      2.22 o 
   4  -5  13        2.64        3.14      1.49 o 
   5  -5  13       23.36       16.37      2.37 o 
   6  -5  13        2.47        1.87      1.83 o 
  -3  -4  13        2.58        6.28      1.96 o 
  -2  -4  13       65.29       57.40      3.80 o 
  -1  -4  13      162.41      166.13      4.77 o 
   0  -4  13       37.00       34.67      2.15 o 
   1  -4  13       62.93       71.43      2.99 o 
   2  -4  13       20.26       17.82      1.80 o 
   3  -4  13      118.42      116.52      3.98 o 
   4  -4  13      318.78      320.71      7.42 o 
   5  -4  13       86.59       90.92      3.94 o 
   6  -4  13      158.24      158.01      5.16 o 
   7  -4  13      269.29      285.21     10.81 o 
  -6  -3  13      211.67      233.50     10.12 o 
  -5  -3  13       64.32       66.33      4.96 o 
  -4  -3  13       74.51       90.92      5.50 o 
  -3  -3  13       72.71       66.41      4.54 o 
  -2  -3  13      230.35      260.74      8.24 o 
  -1  -3  13      109.48      118.97      5.02 o 
   0  -3  13        0.05       -1.06      0.97 o 
   1  -3  13        1.46        5.03      1.77 o 
   2  -3  13       27.99       35.50      2.13 o 
   3  -3  13       83.25       92.13      4.59 o 
   4  -3  13        5.40        6.53      1.34 o 
   5  -3  13       33.25       30.40      2.28 o 
   6  -3  13      200.45      199.10      8.08 o 
   7  -3  13        2.81        1.86      2.41 o 
   8  -3  13       21.50       20.08      3.61 o 
  -6  -2  13       67.24       71.25      5.69 o 
  -5  -2  13       20.64       26.46      5.32 o 
  -4  -2  13        4.81        2.75      1.51 o 
  -3  -2  13       14.97       14.60      4.10 o 
  -2  -2  13       52.89       55.07      4.60 o 
  -1  -2  13      238.06      235.08      9.52 o 
   0  -2  13       12.12       15.87      2.81 o 
   1  -2  13        6.29        6.67      1.07 o 
   2  -2  13       47.68       41.52      2.60 o 
   3  -2  13        2.41        0.35      2.29 o 
   4  -2  13        2.50        2.53      1.08 o 
   5  -2  13        2.18        0.24      1.07 o 
   6  -2  13        2.42        5.47      2.15 o 
   7  -2  13       25.15       40.32      3.87 o 
   8  -2  13       32.60       26.65      3.62 o 
  -6  -1  13        1.64        1.65      2.34 o 
  -5  -1  13       18.65       14.82      4.65 o 
  -4  -1  13       68.16       66.14      5.00 o 
  -3  -1  13        3.75        4.23      1.54 o 
  -2  -1  13       24.84       20.46      2.95 o 
  -1  -1  13       50.15       51.95      4.15 o 
   0  -1  13        2.29        3.35      1.94 o 
   2  -1  13        2.21       -2.21      1.48 o 
   3  -1  13       58.13       57.65      3.28 o 
   4  -1  13      147.51      159.58      4.11 o 
   5  -1  13      143.59      147.82      5.82 o 
   6  -1  13        2.39        1.01      1.56 o 
   7  -1  13       48.15       49.66      3.97 o 
   8  -1  13        9.78       11.24      2.57 o 
   9  -1  13      205.56      222.89      8.51 o 
  -6   0  13       30.24       26.14      4.08 o 
  -5   0  13        2.32        0.63      2.20 o 
  -4   0  13       17.61       16.95      3.49 o 
  -3   0  13        1.58        2.18      1.51 o 
  -2   0  13      211.87      199.77      8.46 o 
  -1   0  13      101.44      108.93      5.86 o 
   0   0  13      264.23      262.03      9.89 o 
   1   0  13       97.00       98.47      5.53 o 
   2   0  13      332.81      322.06     11.38 o 
   3   0  13        0.58       -0.21      1.62 o 
   5   0  13        5.05        3.08      1.52 o 
   6   0  13        0.00       -0.37      1.07 o 
   7   0  13        0.54       -1.02      1.52 o 
   8   0  13        0.02       -0.06      1.76 o 
   9   0  13       11.65       14.25      2.65 o 
  10   0  13       48.64       55.32      3.38 o 
  -5   1  13        0.34        0.58      2.25 o 
  -4   1  13       23.89       25.61      3.44 o 
  -3   1  13        0.93        2.54      1.40 o 
  -2   1  13        2.30        1.65      1.84 o 
  -1   1  13        8.02       10.74      2.39 o 
   0   1  13       12.01        9.65      2.43 o 
   1   1  13      344.51      353.37     12.08 o 
   2   1  13      207.45      195.37      8.06 o 
   3   1  13      281.79      277.89     10.09 o 
   4   1  13        0.01        0.01      1.53 o 
   5   1  13      235.86      248.77      9.40 o 
   6   1  13       23.87       27.34      3.08 o 
   7   1  13       31.75       31.28      3.47 o 
   8   1  13      116.43      123.80      5.59 o 
   9   1  13       21.80       18.11      2.67 o 
  10   1  13        6.25        7.27      2.86 o 
  -5   2  13       39.55       35.52      4.59 o 
  -4   2  13       90.53      102.39      4.59 o 
  -3   2  13       19.62       13.03      2.00 o 
  -2   2  13        1.53        2.38      1.91 o 
  -1   2  13       75.89       63.83      4.59 o 
   0   2  13       88.87       76.48      4.87 o 
   1   2  13      548.14      501.61     15.64 o 
   2   2  13      224.15      215.97      8.62 o 
   3   2  13      528.65      538.94     16.43 o 
   4   2  13      170.04      172.10      7.43 o 
   5   2  13      201.02      217.39      8.56 o 
   6   2  13      629.51      607.37     17.97 o 
   7   2  13     1246.46     1274.27     33.41 o 
   8   2  13      165.10      107.58      5.63 o 
  10   2  13       66.65       76.42      5.90 o 
  11   2  13      251.68      248.97     11.31 o 
  -4   3  13       16.89       19.91      3.74 o 
  -3   3  13       52.20       47.13      7.89 o 
  -2   3  13        5.01        5.20      2.07 o 
  -1   3  13      320.69      287.78     10.64 o 
   0   3  13        0.04        0.75      1.67 o 
   1   3  13      104.05       65.39      4.60 o 
   2   3  13       48.98       40.70      3.65 o 
   3   3  13      537.83      520.07     15.98 o 
   4   3  13        0.48       -1.80      1.35 o 
   5   3  13       18.94       19.58      2.87 o 
   6   3  13     1461.70     1497.18     38.56 o 
   7   3  13      212.14      229.24      8.88 o 
   8   3  13       13.93       17.99      2.68 o 
  11   3  13        2.76        4.96      2.82 o 
  -4   4  13       63.28       90.24      6.77 o 
  -3   4  13        5.98       10.22      2.01 o 
  -2   4  13        6.93        4.43      2.22 o 
  -1   4  13       25.00       21.14      2.98 o 
   0   4  13       51.75       49.04      4.13 o 
   1   4  13       27.18       29.30      3.29 o 
   2   4  13      559.40      470.13     14.95 o 
   3   4  13      616.78      545.04     16.63 o 
   4   4  13      495.81      463.23     14.62 o 
   5   4  13        0.68        0.08      1.61 o 
   6   4  13      421.32      413.35     13.41 o 
   7   4  13       13.04       14.20      2.41 o 
   8   4  13      187.14      167.95      7.33 o 
  -3   5  13       39.45       54.12      3.51 o 
  -2   5  13        0.77        0.67      1.42 o 
  -1   5  13        3.72       11.71      2.57 o 
   0   5  13        0.97        0.53      1.73 o 
   1   5  13      293.07      225.49      9.24 o 
   2   5  13      117.80      104.67      5.86 o 
   3   5  13      268.06      204.77      8.55 o 
   4   5  13      188.02      181.19      7.85 o 
   5   5  13       92.18       83.71      5.09 o 
   6   5  13       21.68       21.02      2.83 o 
   7   5  13       23.77       20.41      2.77 o 
   8   5  13      239.75      233.31      8.99 o 
   9   5  13        0.04        2.47      1.78 o 
  -2   6  13        1.71        1.35      1.72 o 
  -1   6  13        1.29        0.51      1.90 o 
   0   6  13        0.15        0.26      1.86 o 
   1   6  13        0.01        1.15      1.83 o 
   2   6  13        0.02        0.34      1.82 o 
   3   6  13       11.80       11.22      2.46 o 
   4   6  13        5.07        5.06      2.08 o 
   5   6  13        2.93        0.07      1.71 o 
   6   6  13       41.24       40.38      3.76 o 
   7   6  13       66.63       58.84      4.32 o 
   8   6  13       26.48       23.22      3.08 o 
   9   6  13        9.86        9.11      2.28 o 
  -1   7  13       65.57       69.42      5.43 o 
   0   7  13        2.42        3.84      2.31 o 
   1   7  13       80.42       82.31      5.51 o 
   2   7  13        1.80        0.13      1.83 o 
   3   7  13        0.20        1.00      1.90 o 
   4   7  13       13.31       13.75      2.68 o 
   5   7  13       20.15       16.99      2.80 o 
   6   7  13      124.26      107.66      6.13 o 
   7   7  13      178.10      176.08      7.95 o 
   8   7  13       11.26       10.23      2.44 o 
   9   7  13       32.53       29.04      3.42 o 
   0   8  13       33.30       25.44      3.79 o 
   1   8  13       50.99       60.57      5.13 o 
   2   8  13       12.14       11.47      2.99 o 
   3   8  13        0.84       -0.75      1.82 o 
   4   8  13        0.00       -0.41      1.67 o 
   5   8  13        4.42        5.29      2.21 o 
   6   8  13        5.81        9.09      2.57 o 
   7   8  13       10.18        8.09      2.50 o 
   8   8  13       17.47       16.01      2.89 o 
   9   8  13       33.85       37.17      3.89 o 
   2   9  13      140.19      155.39      8.30 o 
   3   9  13        1.34       -1.91      1.92 o 
   4   9  13       31.34       34.15      4.13 o 
   5   9  13        0.16       -0.15      1.91 o 
   6   9  13        0.11       -2.51      1.68 o 
   7   9  13       14.98       14.99      2.95 o 
   8   9  13        0.98        2.78      2.15 o 
   9   9  13       68.02       76.50      5.37 o 
  10   9  13       10.00       13.17      2.82 o 
   3  10  13        5.51        5.69      2.77 o 
   4  10  13       78.18       83.19      6.12 o 
   5  10  13       41.02       61.54      5.23 o 
   6  10  13       88.37       84.91      5.99 o 
   7  10  13        4.21        4.23      2.59 o 
   8  10  13       76.36       95.38      6.35 o 
   9  10  13        0.58        0.53      2.17 o 
  10  10  13       96.16      114.52      6.79 o 
   7  11  13        1.23        3.11      2.60 o 
  -4  -7  14        0.20        2.46      2.33 o 
  -3  -7  14       77.90       80.40      5.18 o 
  -2  -7  14       39.03       38.17      2.84 o 
  -1  -7  14      242.08      257.44      6.86 o 
   0  -7  14        0.03        0.97      1.61 o 
   1  -7  14        0.03       -0.01      1.54 o 
   2  -7  14      206.37      219.96      6.50 o 
  -4  -6  14       28.48       29.91      3.43 o 
  -3  -6  14       12.25       10.90      2.60 o 
  -2  -6  14      183.44      181.30      5.33 o 
  -1  -6  14        0.01        0.08      1.41 o 
   0  -6  14       22.99       23.88      2.31 o 
   1  -6  14        9.95       15.37      2.01 o 
   2  -6  14      157.42      177.12      5.53 o 
   3  -6  14       27.32       36.43      2.84 o 
   4  -6  14      195.23      194.85      6.03 o 
  -2  -5  14        2.00        2.43      1.94 o 
  -1  -5  14        8.50        7.22      1.76 o 
   0  -5  14      204.11      217.36      5.74 o 
   1  -5  14       12.48       11.85      2.97 o 
   2  -5  14      462.50      483.27     10.08 o 
   3  -5  14        0.69       -0.22      1.30 o 
   4  -5  14       22.28       23.75      2.36 o 
   5  -5  14        1.24        0.29      1.62 o 
   0  -4  14       99.18       97.45      3.50 o 
   1  -4  14       17.60       18.85      2.36 o 
   2  -4  14        4.19        3.40      1.37 o 
   3  -4  14      160.47      174.25      5.05 o 
   4  -4  14        8.08        9.15      1.66 o 
   5  -4  14       39.55       45.95      6.34 o 
   6  -4  14      176.06      166.93      9.50 o 
   2  -3  14       10.50        8.84      1.97 o 
   3  -3  14       47.63       44.90      2.50 o 
   4  -3  14       85.55       84.19      3.32 o 
   5  -3  14       12.95       12.88      1.71 o 
   6  -3  14      131.45      131.25      6.49 o 
   7  -3  14       51.22       62.14      5.04 o 
  -5  -2  14       10.45       12.60      2.17 o 
  -4  -2  14        0.12       -2.14      1.43 o 
  -3  -2  14        0.00       -0.18      1.40 o 
  -2  -2  14        7.96        6.31      2.42 o 
  -1  -2  14        0.10        0.35      2.15 o 
   0  -2  14      234.99      203.44      8.84 o 
   1  -2  14       35.38       27.97      3.43 o 
   2  -2  14      200.50      200.00      8.71 o 
   4  -2  14        2.42        1.92      0.93 o 
   5  -2  14       24.13       20.49      1.86 o 
   6  -2  14        1.88        0.68      1.79 o 
   7  -2  14       36.43       40.82      3.92 o 
   8  -2  14       72.01       67.89      5.19 o 
  -5  -1  14       81.00       92.53      4.43 o 
  -4  -1  14       21.02       21.75      6.38 o 
  -3  -1  14       43.21       55.00      4.71 o 
  -1  -1  14        0.22       -0.64      1.78 o 
   4  -1  14       30.11       22.71      3.15 o 
   7  -1  14       20.19       23.86      2.90 o 
   8  -1  14       15.08       20.68      3.10 o 
   9  -1  14       13.68       15.35      3.05 o 
  -5   0  14       87.49      100.89      6.77 o 
  -4   0  14      108.01      125.51      5.01 o 
  -3   0  14        1.05        0.02      1.37 o 
  -2   0  14       28.63       31.32      3.62 o 
  -1   0  14       46.84       35.84      3.76 o 
   0   0  14      168.10      175.06      7.95 o 
   1   0  14       33.97       32.49      3.57 o 
   2   0  14       14.68       10.69      2.52 o 
   3   0  14       16.43       20.69      3.19 o 
   6   0  14       43.13       47.38      4.05 o 
  -4   1  14       58.69       76.70      4.03 o 
  -3   1  14      200.42      226.10      6.90 o 
  -2   1  14       72.62       71.50      4.97 o 
  -1   1  14       12.12        9.68      2.42 o 
   0   1  14       17.09       15.25      2.74 o 
   1   1  14        3.24        6.49      2.19 o 
   2   1  14       33.94       31.50      3.47 o 
   3   1  14      382.44      382.84     13.06 o 
   4   1  14        0.09       -0.32      1.63 o 
   5   1  14      754.42      748.68     21.74 o 
   6   1  14       70.99       83.29      5.21 o 
   7   1  14        2.67        7.24      2.44 o 
  -4   2  14      185.16      216.33      6.95 o 
  -3   2  14      114.08      143.25      5.58 o 
  -2   2  14       27.46       42.70      4.18 o 
  -1   2  14      126.76      111.87      6.23 o 
   0   2  14      138.81      126.18      6.56 o 
   1   2  14       54.93       38.17      3.74 o 
   2   2  14      261.03      265.25     10.17 o 
   3   2  14     1654.19     1616.64     41.85 o 
   4   2  14       17.72       15.43      2.73 o 
   5   2  14        8.85        8.05      2.27 o 
   6   2  14       16.59       19.56      3.07 o 
   7   2  14      374.42      404.25     13.51 o 
   8   2  14      199.07      204.92      8.58 o 
  -3   3  14      295.28      343.97      9.32 o 
  -2   3  14       78.75       72.32      5.23 o 
  -1   3  14        0.82        0.55      1.78 o 
   0   3  14       40.90       36.89      3.87 o 
   1   3  14        3.93        5.70      2.13 o 
   2   3  14      103.42       91.97      5.57 o 
   3   3  14        0.02        0.40      1.67 o 
   4   3  14      268.64      268.06     10.25 o 
   5   3  14      277.55      266.71     10.16 o 
   6   3  14      305.27      290.72     10.70 o 
   7   3  14      185.10      185.81      7.95 o 
   8   3  14        0.43       -0.89      1.70 o 
  -3   4  14       63.95       67.71      3.94 o 
  -2   4  14        0.69        4.77      2.32 o 
  -1   4  14       11.71       12.49      2.75 o 
   0   4  14       27.06       27.34      3.37 o 
   1   4  14       22.09       16.32      2.78 o 
   2   4  14        0.04        0.94      1.81 o 
   3   4  14      141.69      160.43      7.48 o 
   4   4  14       42.45       36.43      3.59 o 
   5   4  14      335.71      332.81     11.83 o 
   6   4  14      120.46      123.07      6.41 o 
   7   4  14       69.57       71.62      4.87 o 
   8   4  14       17.82       17.68      2.79 o 
  -2   5  14       13.02       17.77      2.42 o 
  -1   5  14        7.52        4.28      2.27 o 
   0   5  14        3.93        3.93      2.17 o 
   1   5  14        2.84        3.87      2.13 o 
   2   5  14       45.11       39.94      3.94 o 
   3   5  14       58.25       74.38      5.01 o 
   4   5  14        5.00        4.83      2.03 o 
   5   5  14       10.61       10.41      2.37 o 
   6   5  14       29.30       29.90      3.34 o 
   7   5  14        1.05        0.29      1.78 o 
   8   5  14       13.54       15.82      2.71 o 
   9   5  14        1.46        2.05      1.99 o 
  -1   6  14        1.65        1.31      2.37 o 
   0   6  14        6.16        3.76      2.31 o 
   1   6  14        0.00       -1.21      1.80 o 
   2   6  14       33.30       27.91      3.56 o 
   3   6  14        3.81        2.27      2.01 o 
   4   6  14      126.71      111.46      6.37 o 
   5   6  14        6.62        5.51      2.15 o 
   6   6  14      228.04      212.74      9.00 o 
   7   6  14       40.85       34.15      3.60 o 
   8   6  14        8.78        8.78      2.35 o 
   9   6  14       96.75       86.85      5.41 o 
   0   7  14       27.89       31.33      4.00 o 
   1   7  14        5.22        6.48      2.57 o 
   2   7  14       11.41       10.12      2.74 o 
   3   7  14      114.40      132.22      7.13 o 
   4   7  14        0.13       -0.17      1.86 o 
   5   7  14        0.22        0.46      1.93 o 
   6   7  14        4.68        5.02      2.23 o 
   7   7  14      152.78      145.39      7.36 o 
   8   7  14        2.48       -0.21      1.73 o 
   9   7  14       21.84       25.18      3.32 o 
   1   8  14       15.69       20.83      3.58 o 
   2   8  14      227.16      265.44     11.20 o 
   3   8  14       54.22       58.76      5.14 o 
   4   8  14       44.01       49.21      4.74 o 
   5   8  14       18.24       16.57      3.08 o 
   6   8  14       16.79       13.37      2.85 o 
   7   8  14       12.99       10.72      2.63 o 
   8   8  14       40.47       46.79      4.32 o 
   9   8  14       47.14       46.75      4.41 o 
   3   9  14        1.37        2.18      2.30 o 
   4   9  14       56.01       63.96      5.42 o 
   5   9  14      184.10      232.18     10.32 o 
   6   9  14        0.42        0.69      2.12 o 
   7   9  14       17.57       15.76      3.19 o 
   8   9  14        2.93        3.15      2.27 o 
   9   9  14        0.85        5.44      2.42 o 
  10   9  14       35.70       42.12      4.40 o 
   5  10  14       10.87       15.33      3.54 o 
   6  10  14       38.94       47.92      4.89 o 
   7  10  14        1.63       -0.54      2.07 o 
   8  10  14        3.11        0.77      2.22 o 
  -1  -6  15       43.98       50.64      5.13 o 
   0  -6  15      203.17      209.30      5.97 o 
   1  -6  15       43.42       47.13      3.00 o 
   2  -6  15       38.98       40.30      2.96 o 
   1  -5  15        5.15        5.87      1.62 o 
   2  -5  15       14.37       13.93      1.94 o 
   3  -5  15        9.37       11.36      2.19 o 
   4  -5  15      307.38      329.52      8.10 o 
   3  -4  15        3.55        3.32      1.49 o 
   4  -4  15       80.92       86.63      4.35 o 
   5  -4  15        1.49        2.26      1.57 o 
   6  -3  15       75.09       83.78      5.41 o 
  -4  -2  15        6.32        5.73      1.94 o 
  -3  -2  15       17.17       18.10      2.42 o 
  -2  -2  15        1.02        0.64      2.14 o 
  -1  -2  15        5.93        6.70      2.62 o 
   0  -2  15      136.61      152.66      7.83 o 
   1  -2  15        3.90        4.58      2.41 o 
   2  -2  15      163.72      159.13      7.98 o 
  -4  -1  15        2.00       -0.45      1.76 o 
  -3  -1  15       16.61       14.99      2.25 o 
  -1  -1  15       10.57        7.44      2.65 o 
   0  -1  15        8.29        5.33      2.17 o 
   2  -1  15      265.54      248.83     10.28 o 
   3  -1  15        0.13       -2.41      1.61 o 
   4  -1  15        0.04       -2.39      1.76 o 
  -4   0  15       90.99      113.61      7.27 o 
  -3   0  15       11.17        9.02      1.92 o 
  -2   0  15        0.86        1.02      2.06 o 
  -1   0  15       56.79       59.57      4.78 o 
   0   0  15      124.15      109.85      6.39 o 
   1   0  15      111.11      113.00      6.44 o 
   2   0  15       21.51       25.93      3.46 o 
   3   0  15        2.61        6.75      2.39 o 
   4   0  15      302.66      285.47     11.08 o 
   6   0  15      439.06      471.41     15.56 o 
  -4   1  15        0.32       -0.38      1.67 o 
  -3   1  15       65.58       74.08      4.02 o 
  -2   1  15       84.61      102.38      6.22 o 
  -1   1  15      360.91      391.73     13.87 o 
   0   1  15        6.62        7.14      2.37 o 
   1   1  15       30.60       19.40      3.11 o 
   2   1  15      205.75      237.98      9.79 o 
   3   1  15      140.48      133.13      6.94 o 
   4   1  15       40.66       41.07      4.16 o 
   5   1  15       65.90       77.54      5.29 o 
   6   1  15      241.39      240.39      9.93 o 
   7   1  15      331.52      353.83     12.74 o 
  -3   2  15        0.20        0.38      1.62 o 
  -2   2  15       22.08       16.29      3.00 o 
  -1   2  15      126.46      109.01      6.40 o 
   0   2  15        2.46        6.73      2.45 o 
   1   2  15        0.64        0.94      1.85 o 
   2   2  15        0.07        1.99      2.00 o 
   3   2  15      178.00      155.06      7.55 o 
   4   2  15      258.09      279.01     10.76 o 
   5   2  15       16.80       19.86      3.20 o 
   6   2  15       38.47       48.48      4.39 o 
   7   2  15       97.28      109.63      6.24 o 
  -3   3  15       11.56       13.45      2.31 o 
  -2   3  15        0.20        0.49      2.16 o 
  -1   3  15       15.18       15.38      3.10 o 
   0   3  15       15.57       10.71      2.67 o 
   1   3  15      132.82      114.19      6.45 o 
   2   3  15      239.31      238.17      9.81 o 
   3   3  15      186.05      154.72      7.51 o 
   4   3  15       86.61       80.81      5.31 o 
   5   3  15      260.07      253.87     10.12 o 
   6   3  15      101.58      109.66      6.22 o 
   7   3  15       16.69       20.16      3.05 o 
   8   3  15      107.19      102.70      6.08 o 
  -2   4  15        0.00       -0.18      1.57 o 
  -1   4  15       56.91       61.81      5.07 o 
   0   4  15        0.01       -1.53      1.68 o 
   1   4  15        0.69       -0.08      1.74 o 
   2   4  15       17.17       11.29      2.62 o 
   3   4  15       58.40       66.65      4.85 o 
   4   4  15       14.75       11.49      2.63 o 
   5   4  15      200.10      203.23      8.80 o 
   6   4  15       40.72       40.70      4.00 o 
   7   4  15       14.20       21.15      3.24 o 
   8   4  15       71.40       78.74      5.36 o 
  -1   5  15       25.04       18.77      3.25 o 
   0   5  15        6.28        6.51      2.46 o 
   1   5  15       60.47       54.06      4.60 o 
   2   5  15        7.93        9.44      2.53 o 
   3   5  15        1.94        2.72      2.08 o 
   4   5  15       21.82       22.59      3.19 o 
   5   5  15       27.21       25.20      3.28 o 
   6   5  15      343.31      322.43     11.89 o 
   7   5  15        3.68        3.79      2.10 o 
   8   5  15        8.02        6.71      2.39 o 
   9   5  15       15.37       16.80      3.04 o 
   0   6  15        9.69       13.31      3.03 o 
   1   6  15        0.21        0.59      2.02 o 
   2   6  15       75.12       90.38      6.10 o 
   3   6  15        0.60        1.87      1.98 o 
   4   6  15        0.19        1.10      1.90 o 
   5   6  15       65.40       63.00      4.85 o 
   6   6  15       58.55       51.24      4.36 o 
   7   6  15       99.95       99.69      5.92 o 
   8   6  15      102.82      100.01      6.03 o 
   9   6  15       51.70       51.83      4.54 o 
   1   7  15        6.75        9.62      2.98 o 
   2   7  15        1.32        0.12      2.16 o 
   3   7  15        1.66        6.00      2.59 o 
   4   7  15        7.11        4.98      2.46 o 
   5   7  15        3.84       11.65      2.87 o 
   6   7  15        6.87        9.25      2.66 o 
   7   7  15        8.64        8.88      2.64 o 
   8   7  15        2.31        3.21      2.12 o 
   9   7  15       23.76       31.14      3.62 o 
   2   8  15       46.51       59.55      5.35 o 
   3   8  15       11.53       12.86      3.23 o 
   4   8  15      343.70      387.44     14.35 o 
   5   8  15        5.02        4.51      2.55 o 
   6   8  15      119.80      122.57      7.19 o 
   7   8  15       64.86       72.07      5.53 o 
   8   8  15       67.57       83.09      5.71 o 
   9   8  15       26.66       24.27      3.62 o 
   5   9  15       30.15       25.56      3.92 o 
   6   9  15        0.38        2.21      2.40 o 
   7   9  15       36.48       38.97      4.41 o 
   8   9  15       22.92       27.72      3.90 o 
  -3  -2  16       30.28       30.17      4.27 o 
  -2  -2  16       25.81       17.86      3.69 o 
  -1  -2  16       42.51       50.46      5.00 o 
   0  -2  16       22.37       18.15      3.35 o 
   1  -2  16        0.70        2.01      2.49 o 
  -3  -1  16      118.61      132.06      5.43 o 
  -2  -1  16        0.00       -0.73      2.25 o 
  -1  -1  16       11.06       10.45      3.08 o 
   1  -1  16      121.99      123.58      7.16 o 
   2  -1  16        0.31        1.04      2.31 o 
   3  -1  16       74.76       78.08      5.69 o 
   4  -1  16        0.73       -2.64      1.91 o 
  -3   0  16       32.26       37.41      4.61 o 
  -2   0  16      144.11      177.03      8.81 o 
  -1   0  16       33.91       41.04      4.50 o 
   0   0  16       16.01       23.05      3.63 o 
   1   0  16       15.32       16.28      3.12 o 
   2   0  16      966.63      881.30     25.77 o 
   4   0  16        0.58        1.13      2.30 o 
   5   0  16       76.76       76.87      5.59 o 
   6   0  16      244.24      250.22     10.47 o 
  -2   1  16      240.19      270.28     11.29 o 
  -1   1  16        0.44        0.97      2.16 o 
   0   1  16        2.99        1.43      2.02 o 
   1   1  16        0.97        0.60      1.98 o 
   2   1  16      343.75      370.54     13.51 o 
   3   1  16       18.83       19.68      3.26 o 
   4   1  16        1.90        2.57      2.27 o 
   5   1  16        5.92        3.62      2.27 o 
   7   1  16      245.41      250.31     10.51 o 
  -2   2  16       19.91       22.35      3.55 o 
  -1   2  16       26.12       30.31      3.97 o 
   0   2  16        0.05        1.65      2.23 o 
   1   2  16        5.13        5.72      2.41 o 
   2   2  16        2.70        0.08      1.93 o 
   3   2  16        0.86        0.50      1.91 o 
   4   2  16       24.51       19.48      3.21 o 
   5   2  16       89.41       93.26      5.94 o 
   6   2  16       13.04       12.16      2.87 o 
   7   2  16      146.08      155.31      7.86 o 
   8   2  16       73.68       80.08      5.58 o 
  -1   3  16       78.70       79.14      5.74 o 
   0   3  16        0.64       -1.69      1.75 o 
   1   3  16       36.00       46.20      4.39 o 
   2   3  16       38.39       40.82      4.32 o 
   3   3  16        0.40        0.78      1.88 o 
   4   3  16      105.99      113.52      6.57 o 
   5   3  16       21.80       14.69      2.96 o 
   6   3  16      112.14      116.40      6.59 o 
   7   3  16      129.42      133.22      7.19 o 
   8   3  16       21.32       26.70      3.69 o 
  -1   4  16       12.27       15.05      3.16 o 
   0   4  16        6.61        5.54      2.71 o 
   1   4  16        0.89        1.82      1.98 o 
   2   4  16        3.65        6.95      2.56 o 
   3   4  16        6.26        6.59      2.40 o 
   4   4  16       61.91       65.24      5.04 o 
   5   4  16       74.99       94.37      5.95 o 
   6   4  16      179.68      183.74      8.53 o 
   7   4  16       26.97       28.10      3.72 o 
   8   4  16       31.74       37.57      4.09 o 
   0   5  16        0.00        1.19      2.19 o 
   1   5  16        0.98       -0.52      2.04 o 
   2   5  16       11.87        9.17      2.61 o 
   3   5  16       19.86       19.54      3.30 o 
   4   5  16       55.84       61.06      4.92 o 
   5   5  16       13.70       11.80      2.77 o 
   6   5  16      105.29      105.42      6.34 o 
   7   5  16       13.26       16.04      3.03 o 
   8   5  16       17.96       18.52      3.21 o 
   9   5  16        1.57       -0.09      2.09 o 
   1   6  16       40.02       39.88      4.59 o 
   2   6  16        3.00        4.23      2.50 o 
   3   6  16        0.57        1.25      2.24 o 
   4   6  16       23.56       23.86      3.49 o 
   5   6  16        3.70        4.59      2.34 o 
   6   6  16       57.34       58.09      4.82 o 
   7   6  16       11.07       17.25      3.22 o 
   8   6  16       10.24        9.23      2.64 o 
   9   6  16       31.64       42.68      4.38 o 
   3   7  16       72.32       89.32      6.28 o 
   4   7  16        4.24        7.81      2.76 o 
   5   7  16       64.49       74.84      5.63 o 
   6   7  16       10.40       15.72      3.28 o 
   7   7  16        0.00        2.45      2.27 o 
   8   7  16       70.57       74.28      5.57 o 
   9   7  16        0.50       -0.03      2.27 o 
   4   8  16      439.01      540.12     18.53 o 
   5   8  16        4.03        6.10      2.78 o 
   6   8  16       28.97       30.07      4.06 o 
   7   8  16       10.02        6.38      2.74 o 
   8   8  16        4.08        3.50      2.34 o 
  -2  -2  17       11.82       13.85      3.71 o 
  -1  -2  17       25.87       20.99      3.88 o 
   0  -2  17      343.02      348.23     13.58 o 
   1  -2  17        3.45        1.90      2.44 o 
  -2  -1  17      130.34      156.85      8.59 o 
  -1  -1  17       95.22      106.26      7.23 o 
   0  -1  17      139.16      153.21      8.56 o 
   1  -1  17       94.98      104.77      6.89 o 
   2  -1  17      126.99      132.53      7.64 o 
   3  -1  17        2.09        2.63      2.41 o 
   4  -1  17      100.18      110.31      6.91 o 
   0   0  17        0.72        1.13      2.29 o 
   4   0  17      113.66      113.05      7.02 o 
   5   0  17      178.39      189.94      9.30 o 
   6   0  17       10.51       13.21      3.30 o 
  -1   1  17       11.55       13.32      3.29 o 
   0   1  17       17.00       22.89      3.85 o 
   1   1  17       15.88       19.03      3.59 o 
   2   1  17      118.46      120.26      7.14 o 
   3   1  17      128.27      130.85      7.53 o 
   4   1  17       24.94       31.99      4.06 o 
   5   1  17        0.01       -0.12      2.21 o 
   6   1  17       14.26       10.36      2.94 o 
   7   1  17        4.11        0.09      2.52 o 
  -1   2  17        7.04        7.29      2.88 o 
   0   2  17      110.35      134.36      7.71 o 
   1   2  17      135.10      152.67      8.07 o 
   2   2  17        9.01        9.60      2.77 o 
   3   2  17       14.08       17.59      3.28 o 
   4   2  17        0.01        2.30      2.39 o 
   5   2  17      114.07      108.37      6.70 o 
   6   2  17       37.31       30.40      4.02 o 
   7   2  17        7.30       10.86      3.03 o 
   8   2  17        5.46       10.50      3.10 o 
   0   3  17       52.33       56.70      5.12 o 
   1   3  17       35.09       42.76      4.67 o 
   2   3  17        5.29        6.69      2.71 o 
   3   3  17       26.19       29.40      3.96 o 
   4   3  17        3.22        1.87      2.16 o 
   5   3  17        5.16        4.73      2.47 o 
   6   3  17        1.74        4.68      2.45 o 
   7   3  17        1.89        2.45      2.48 o 
   8   3  17        1.11        2.67      2.37 o 
   1   4  17        5.96        3.65      2.56 o 
   2   4  17        9.24       13.00      3.09 o 
   3   4  17        7.21        2.02      2.35 o 
   4   4  17       14.49       24.11      3.71 o 
   5   4  17      169.13      175.82      8.65 o 
   6   4  17      101.39      110.37      6.70 o 
   7   4  17      158.30      181.53      8.74 o 
   8   4  17      222.98      235.79     10.30 o 
   2   5  17       79.53      102.04      6.69 o 
   3   5  17       61.73       76.85      5.79 o 
   4   5  17       37.16       37.28      4.26 o 
   5   5  17        0.05        1.00      1.97 o 
   6   5  17       75.59       91.13      6.23 o 
   7   5  17        2.06        2.76      2.37 o 
   8   5  17      134.09      152.45      8.02 o 
   3   6  17        4.93        8.61      2.93 o 
   4   6  17       14.63       11.53      3.02 o 
   5   6  17      147.47      163.73      8.40 o 
   6   6  17       18.44       20.70      3.64 o 
   7   6  17      161.01      188.58      9.07 o 
   8   6  17      133.49      151.45      8.02 o 
   5   7  17      285.21      303.39     12.36 o 
   6   7  17        0.07        1.59      2.25 o 
   2  -1  18      289.62      277.60     11.97 o 
   3  -1  18       12.48       11.47      3.28 o 
   4  -1  18       41.59       46.28      4.94 o 
   1   0  18        4.20        2.05      2.59 o 
   2   0  18        5.72        7.87      3.05 o 
   3   0  18        0.00        0.54      2.51 o 
   5   0  18        3.04        3.71      2.74 o 
   1   1  18       84.54       96.98      6.74 o 
   2   1  18       11.95       11.64      3.34 o 
   3   1  18        3.69        6.05      2.89 o 
   4   1  18        0.02       -1.22      2.12 o 
   5   1  18        4.40        4.29      2.83 o 
   6   1  18        1.08        1.47      2.51 o 
   1   2  18       51.11       59.26      5.37 o 
   2   2  18       15.81       23.31      3.98 o 
   3   2  18       22.66       28.76      4.18 o 
   4   2  18       10.06       11.79      3.15 o 
   5   2  18       86.27      103.44      6.90 o 
   6   2  18        1.66        2.18      2.51 o 
   2   3  18       45.40       48.48      4.93 o 
   3   3  18        0.06       -0.93      2.15 o 
   4   3  18       11.02       20.00      3.55 o 
   5   3  18       18.49       27.84      4.12 o 
   6   3  18        0.09       -1.08      2.17 o 
   3   4  18       52.95       50.71      5.11 o 
   4   4  18       24.42       27.21      4.03 o 
   5   4  18       59.78       71.37      5.87 o 
   6   4  18       65.92       86.19      6.31 o 
   5   5  18       54.96       66.75      5.67 o 
                                                 
